# Supplementary material for: The utility of whole-genome sequencing to inform epidemiologic investigations of SARS-CoV-2 clusters in acute-care hospitals
Source: Infect Control Hosp Epidemiol. 2023 Dec 22;45(2):144–9. doi: 10.1017/ice.2023.274 (PMC10877536; doi:10.1017/ice.2023.274)
Supplement: Supplementary file 1 [file S0899823X2300274Xsup.zip]

Archive with 2 entries (2 files):
- S0899823X2300274Xsup001.xlsx
- S0899823X2300274Xsup002.pdf
