# Supplementary material for: The utility of whole-genome sequencing to inform epidemiologic investigations of SARS-CoV-2 clusters in acute-care hospitals
Source: Infect Control Hosp Epidemiol. 2023 Dec 22;45(2):144–9. doi: 10.1017/ice.2023.274 (PMC10877536; doi:10.1017/ice.2023.274)
Supplement: Supplementary file 1 [file S0899823X2300274Xsup.zip › S0899823X2300274Xsup001.xlsx]

## Sheet: Sheet1
Supplementary GISAID identifiers for the global comparison of isolates from Pennsylvania during the time period of our study from 5/2020-8/2022.
GISAID ID	Collect Date	Pangolin Lineage
lion/USA/PA-21-010357-002/2021	2021-04-04	B.1.1.7
USA/PA-0273/2021	2021-07-30	AY.25.1
USA/PA-0284/2021	2021-07-30	AY.25.1
USA/PA-0292/2021	2021-08-06	AY.25.1
USA/PA-0314/2021	2021-08-13	AY.25
USA/PA-0321/2021	2021-08-13	AY.103
USA/PA-0325/2021	2021-08-13	AY.103
USA/PA-0335/2021	2021-08-13	AY.25.1
USA/PA-0340/2021	2021-08-13	AY.103
USA/PA-0348/2021	2021-08-13	AY.25.1
USA/PA-0352/2021	2021-08-13	AY.103
USA/PA-0376/2021	2021-08-20	AY.25.1
USA/PA-0472/2021	2021-09-10	AY.44
USA/PA-0476/2021	2021-09-10	AY.44
USA/PA-0479/2021	2021-09-10	AY.44
USA/PA-0482/2021	2021-09-10	AY.44
USA/PA-0484/2021	2021-09-10	AY.44
USA/PA-0489/2021	2021-09-10	AY.44
USA/PA-0496/2021	2021-09-10	AY.44
USA/PA-0498/2021	2021-09-10	AY.44
USA/PA-0499/2021	2021-09-10	AY.44
USA/PA-0515/2021	2021-09-10	AY.44
USA/PA-0525/2021	2021-09-15	AY.44
USA/PA-0529/2021	2021-09-15	AY.44
USA/PA-0530/2021	2021-09-15	AY.44
USA/PA-0574/2021	2021-09-15	AY.44
USA/PA-0575/2021	2021-09-15	AY.44
USA/PA-0579/2021	2021-09-15	AY.44
USA/PA-0587/2021	2021-09-15	AY.44
USA/PA-0589/2021	2021-09-15	AY.44
USA/PA-0595/2021	2021-09-15	AY.44
USA/PA-0597/2021	2021-09-15	AY.44
USA/PA-0599/2021	2021-09-15	AY.44
USA/PA-0605/2021	2021-09-15	AY.44
USA/PA-0607/2021	2021-09-15	AY.44
USA/PA-0615/2021	2021-09-15	AY.44
USA/PA-0627/2021	2021-09-15	AY.44
USA/PA-0636/2021	2021-09-15	AY.44
USA/PA-0847/2021	2021-10-01	AY.39
USA/PA-0876/2021	2021-10-01	AY.39
USA/PA-0885/2021	2021-10-08	AY.39
USA/PA-09April2021-CovidONT-Repeat4.1-NG_barcode74/2021	2021-03-30	B.1.1.7
USA/PA-09April2021-CovidONT-Repeat4.1-NG_barcode86/2021	2021-03-29	B.1.1.7
USA/PA-14April2021-CovidONT-Run2-NG_barcode56/2021	2021-04-12	B.1.1.7
USA/PA-9210074287/2021	2021-01-04	B.1.243
USA/PA-9210081217/2021	2021-04-06	B.1.1.7
USA/PA-ASU69497/2021	2021-01-15	B.1.243
USA/PA-ASU76263/2020	2020-08-21	B.1
USA/PA-ASU78656/2021	2021-01-05	B.1.243
USA/PA-BOL-M20153260/2020	2020-12-03	B.1.2
USA/PA-BOL-M20153654/2020	2020-12-04	B.1.2
USA/PA-BOL-M20156603/2020	2020-12-10	B.1.2
USA/PA-BOL-M20156611/2020	2020-12-10	B.1.2
USA/PA-BOL-M20156620/2020	2020-12-10	B.1.2
USA/PA-BOL-M20156814/2020	2020-12-10	B.1.2
USA/PA-BOL-M20156867/2020	2020-12-10	B.1.2
USA/PA-BOL-M20156914/2020	2020-12-10	B.1.2
USA/PA-BOL-M20156924/2020	2020-12-10	B.1.2
USA/PA-BOL-M20156961/2020	2020-12-10	B.1.2
USA/PA-BOL-M20157204/2020	2020-12-11	B.1.2
USA/PA-BOL-M20157749/2020	2020-12-12	B.1.243
USA/PA-BOL-M20157835/2020	2020-12-12	B.1.2
USA/PA-BOL-M20158061/2020	2020-12-14	B.1.2
USA/PA-BOL-M20158092/2020	2020-12-14	B.1.2
USA/PA-BOL-M20158236/2020	2020-12-14	B.1.311
USA/PA-BOL-M20158263/2020	2020-12-14	B.1.311
USA/PA-BOL-M20159506/2020	2020-12-15	B.1.2
USA/PA-BOL-M20160032/2020	2020-12-16	B.1.2
USA/PA-BOL-M20160052/2020	2020-12-16	B.1.2
USA/PA-BOL-M20161745/2020	2020-12-21	B.1.2
USA/PA-BOL-M20161785/2020	2020-12-21	B.1.2
USA/PA-BOL-M20162269/2020	2020-12-21	B.1.243
USA/PA-BOL-M20162271/2020	2020-12-21	B.1.2
USA/PA-BOL-M20162280/2020	2020-12-21	B.1.2
USA/PA-BOL-M20162619/2020	2020-12-22	B.1.2
USA/PA-BOL-M20162650/2020	2020-12-22	B.1.2
USA/PA-BOL-M20162659/2020	2020-12-22	B.1.311
USA/PA-BOL-M20162685/2020	2020-12-22	B.1.2
USA/PA-BOL-M20162703/2020	2020-12-22	B.1.311
USA/PA-BOL-M20162705/2020	2020-12-22	B.1.311
USA/PA-BOL-M20163078/2020	2020-12-23	B.1.243
USA/PA-BOL-M20163083/2020	2020-12-23	B.1.2
USA/PA-BOL-M20163084/2020	2020-12-23	B.1.2
USA/PA-BOL-M20163168/2020	2020-12-24	B.1.2
USA/PA-BOL-M20163200/2020	2020-12-24	B.1.2
USA/PA-BOL-M20163203/2020	2020-12-24	B.1.311
USA/PA-BOL-M20163642/2020	2020-12-28	B.1.2
USA/PA-BOL-M20163786/2020	2020-12-28	B.1.2
USA/PA-BOL-M20164362/2020	2020-12-30	B.1.2
USA/PA-BOL-M20164618/2020	2020-12-30	B.1.2
USA/PA-BOL-M20164622/2020	2020-12-30	B.1.2
USA/PA-BOL-M20164623/2020	2020-12-30	B.1.2
USA/PA-BOL-M20164625/2020	2020-12-30	B.1.2
USA/PA-BOL-M20164627/2020	2020-12-30	B.1.2
USA/PA-BOL-M20164628/2020	2020-12-30	B.1.2
USA/PA-BOL-M20164629/2020	2020-12-30	B.1.2
USA/PA-BOL-M20164630/2020	2020-12-30	B.1.2
USA/PA-BOL-M20164631/2020	2020-12-30	B.1.2
USA/PA-BOL-M20164634/2020	2020-12-30	B.1.2
USA/PA-BOL-M20164637/2020	2020-12-30	B.1.2
USA/PA-BOL-M20164638/2020	2020-12-30	B.1.2
USA/PA-BOL-M20164643/2020	2020-12-30	B.1.2
USA/PA-BOL-M20164644/2020	2020-12-30	B.1.2
USA/PA-BOL-M20164645/2020	2020-12-30	B.1.2
USA/PA-BOL-M20164647/2020	2020-12-30	B.1.2
USA/PA-BOL-M20164648/2020	2020-12-30	B.1.2
USA/PA-BOL-M20164650/2020	2020-12-30	B.1.2
USA/PA-BOL-M20164652/2020	2020-12-30	B.1.2
USA/PA-BOL-M20164653/2020	2020-12-30	B.1.2
USA/PA-BOL-M20164655/2020	2020-12-30	B.1.2
USA/PA-BOL-M20164657/2020	2020-12-30	B.1.2
USA/PA-BOL-M20164669/2020	2020-12-30	B.1.2
USA/PA-BOL-M20164670/2020	2020-12-30	B.1.2
USA/PA-BOL-M20164672/2020	2020-12-30	B.1.2
USA/PA-BOL-M20164675/2020	2020-12-30	B.1.2
USA/PA-BOL-M20164679/2020	2020-12-30	B.1.2
USA/PA-BOL-M20164683/2020	2020-12-30	B.1.2
USA/PA-BOL-M20164695/2020	2020-12-30	B.1.2
USA/PA-BOL-M20164702/2020	2020-12-30	B.1.2
USA/PA-BOL-M20164704/2020	2020-12-30	B.1.2
USA/PA-BOL-M20164790/2020	2020-12-30	B.1.2
USA/PA-BOL-M20164800/2020	2020-12-30	B.1.2
USA/PA-BOL-M20164808/2020	2020-12-30	B.1.2
USA/PA-BOL-M20164820/2020	2020-12-30	B.1.2
USA/PA-BOL-M20164840/2020	2020-12-30	B.1.243
USA/PA-BOL-M21008737/2021	2021-01-21	B.1.243
USA/PA-BOL-M21036596/2021	2021-04-03	B.1.1.7
USA/PA-BOL-M21037187/2021	2021-04-05	B.1.1.7
USA/PA-BOL-M21037271/2021	2021-04-06	B.1.1.7
USA/PA-BOL-M21037275/2021	2021-04-01	B.1.1.7
USA/PA-BOL-M21037278/2021	2021-04-02	B.1.1.7
USA/PA-BOL-M21037301/2021	2021-04-07	B.1.1.7
USA/PA-BOL-M21037302/2021	2021-04-07	B.1.1.7
USA/PA-BOL-M21037331/2021	2021-03-31	B.1.1.7
USA/PA-BOL-M21038628/2021	2021-04-02	B.1.1.7
USA/PA-BOL-M21041112/2021	2021-04-10	B.1.1.7
USA/PA-BOL-M21105208/2021	2021-09-15	AY.44
USA/PA-BOL-M21106322/2021	2021-09-17	AY.44
USA/PA-BOL-M21111969/2021	2021-09-15	AY.44
USA/PA-BOL-M21116365/2021	2021-09-29	AY.39
USA/PA-BOL-M21118074/2021	2021-09-30	AY.39
USA/PA-BOL-M21118075/2021	2021-09-30	AY.39
USA/PA-BOL-M21118077/2021	2021-09-30	AY.39
USA/PA-BOL-M21118079/2021	2021-09-30	AY.39
USA/PA-BOL-M21118080/2021	2021-09-30	AY.39
USA/PA-BOL-M21118081/2021	2021-09-30	AY.39
USA/PA-BOL-M21120782/2021	2021-10-05	AY.39
USA/PA-BOL-M21120800/2021	2021-10-06	AY.39
USA/PA-BOL-M21139634/2021	2021-03-28	B.1.1.7
USA/PA-BOL-M22085883/2022	2022-05-26	BA.2
USA/PA-CDC-2-3693751/2020	2020-11-12	B.1
USA/PA-CDC-2-3693774/2020	2020-11-09	B.1.2
USA/PA-CDC-2-3693775/2020	2020-11-05	B.1.2
USA/PA-CDC-2-3878487/2021	2021-01-18	B.1.243
USA/PA-CDC-2-3878561/2021	2021-01-23	B.1.243
USA/PA-CDC-2-3878573/2021	2021-01-21	B.1.243
USA/PA-CDC-2-3878656/2021	2021-01-26	B.1.243
USA/PA-CDC-2-3992387/2021	2021-02-04	B.1.243
USA/PA-CDC-2-4058062/2020	2020-12-08	B.1.2
USA/PA-CDC-2-4058067/2020	2020-11-17	B.1
USA/PA-CDC-2-4058079/2020	2020-12-03	B.1.2
USA/PA-CDC-2-4058082/2020	2020-11-12	B.1
USA/PA-CDC-2-4058086/2020	2020-12-09	B.1
USA/PA-CDC-2-4058098/2020	2020-12-05	B.1.2
USA/PA-CDC-2-4069045/2021	2021-01-04	B.1.243
USA/PA-CDC-2-4122239/2020	2020-12-27	B.1.243
USA/PA-CDC-2-4122301/2020	2020-12-31	B.1.2
USA/PA-CDC-2-4122302/2020	2020-12-31	B.1.2
USA/PA-CDC-2-4122304/2020	2020-12-21	B.1.2
USA/PA-CDC-2-4122310/2020	2020-12-28	B.1.2
USA/PA-CDC-2-4122315/2020	2020-12-31	B.1.2
USA/PA-CDC-2-4122316/2020	2020-12-31	B.1.243
USA/PA-CDC-2-4122321/2020	2020-12-31	B.1.2
USA/PA-CDC-2-4122324/2020	2020-12-28	B.1.311
USA/PA-CDC-2-4122325/2020	2020-12-21	B.1.311
USA/PA-CDC-2-4122341/2020	2020-12-21	B.1.2
USA/PA-CDC-2-4122342/2020	2020-12-28	B.1.311
USA/PA-CDC-2-4122350/2020	2020-12-31	B.1.243
USA/PA-CDC-2-4122406/2020	2020-12-21	B.1.2
USA/PA-CDC-2-4122408/2020	2020-12-31	B.1.2
USA/PA-CDC-2-4122414/2020	2020-12-31	B.1.2
USA/PA-CDC-2-4214116/2021	2021-04-02	B.1.1.7
USA/PA-CDC-2-4214117/2021	2021-03-30	B.1.1.7
USA/PA-CDC-2-4214130/2021	2021-04-01	B.1.1.7
USA/PA-CDC-2-4214201/2021	2021-03-30	B.1.1.7
USA/PA-CDC-2-4214218/2021	2021-04-01	B.1.1.7
USA/PA-CDC-2-4214226/2021	2021-04-07	B.1.1.7
USA/PA-CDC-2-4214227/2021	2021-04-01	B.1.1.7
USA/PA-CDC-2-4214234/2021	2021-04-01	B.1.1.7
USA/PA-CDC-2-4214235/2021	2021-04-03	B.1.1.7
USA/PA-CDC-2-4214248/2021	2021-04-07	B.1.1.7
USA/PA-CDC-2-4216035/2021	2021-01-26	B.1.243
USA/PA-CDC-2-4216038/2021	2021-01-25	B.1.243
USA/PA-CDC-2-4216120/2021	2021-01-27	B.1.243
USA/PA-CDC-2-4242663/2021	2021-04-01	B.1.1.7
USA/PA-CDC-2-4243095/2021	2021-04-09	B.1.1.7
USA/PA-CDC-2-4243164/2021	2021-04-09	B.1.1.7
USA/PA-CDC-2-4243165/2021	2021-04-09	B.1.1.7
USA/PA-CDC-2-4462008/2021	2021-03-31	B.1.1.7
USA/PA-CDC-2-4462028/2021	2021-04-02	B.1.1.7
USA/PA-CDC-2-4462037/2021	2021-03-29	B.1.1.7
USA/PA-CDC-2-4462120/2021	2021-04-02	B.1.1.7
USA/PA-CDC-2-4462128/2021	2021-03-31	B.1.1.7
USA/PA-CDC-2-4462134/2021	2021-04-02	B.1.1.7
USA/PA-CDC-2-4792536/2021	2021-08-11	AY.103
USA/PA-CDC-2-4884922/2021	2021-08-22	AY.25
USA/PA-CDC-2-4945407/2021	2021-09-03	AY.44
USA/PA-CDC-2-5084007/2021	2021-10-04	AY.39
USA/PA-CDC-2-5084019/2021	2021-10-08	AY.39
USA/PA-CDC-2-5084118/2021	2021-09-30	AY.39
USA/PA-CDC-3953487-001/2020	2020-09-18	B.1
USA/PA-CDC-3953490-001/2020	2020-10-16	B.1.2
USA/PA-CDC-3967910-001/2021	2021-01-08	B.1.243
USA/PA-CDC-4010496-001/2020	2020-12-18	B.1.2
USA/PA-CDC-4010497-001/2020	2020-12-20	B.1.2
USA/PA-CDC-4010498-001/2020	2020-12-20	B.1.2
USA/PA-CDC-4010499-001/2020	2020-12-20	B.1.2
USA/PA-CDC-4010502-001/2020	2020-12-18	B.1.2
USA/PA-CDC-4010503-001/2020	2020-12-18	B.1.2
USA/PA-CDC-4010504-001/2020	2020-12-18	B.1.2
USA/PA-CDC-4010505-001/2020	2020-12-18	B.1.2
USA/PA-CDC-4010511-001/2020	2020-12-07	B.1.2
USA/PA-CDC-4010512-001/2020	2020-12-11	B.1.2
USA/PA-CDC-4010516-001/2020	2020-12-10	B.1.2
USA/PA-CDC-4010517-001/2020	2020-12-12	B.1.2
USA/PA-CDC-4010518-001/2020	2020-12-22	B.1.2
USA/PA-CDC-4010519-001/2020	2020-12-29	B.1.2
USA/PA-CDC-4075327-001/2021	2021-03-31	B.1.1.7
USA/PA-CDC-4075330-001/2021	2021-03-26	B.1.1.7
USA/PA-CDC-4075335-001/2021	2021-04-05	B.1.1.7
USA/PA-CDC-4075338-001/2021	2021-04-06	B.1.1.7
USA/PA-CDC-4075339-001/2021	2021-04-01	B.1.1.7
USA/PA-CDC-4075340-001/2021	2021-04-02	B.1.1.7
USA/PA-CDC-4075344-001/2021	2021-04-05	B.1.1.7
USA/PA-CDC-4075345-001/2021	2021-03-31	B.1.1.7
USA/PA-CDC-4075346-001/2021	2021-04-07	B.1.1.7
USA/PA-CDC-4123126-001/2021	2021-03-26	B.1.1.7
USA/PA-CDC-4123127-001/2021	2021-03-27	B.1.1.7
USA/PA-CDC-4123137-001/2021	2021-03-30	B.1.1.7
USA/PA-CDC-4143267-001/2021	2021-04-01	B.1.1.7
USA/PA-CDC-4143269-001/2021	2021-04-01	B.1.1.7
USA/PA-CDC-4143278-001/2021	2021-04-01	B.1.1.7
USA/PA-CDC-4143281-001/2021	2021-04-05	B.1.1.7
USA/PA-CDC-4143286-001/2021	2021-03-31	B.1.1.7
USA/PA-CDC-4143287-001/2021	2021-04-05	B.1.1.7
USA/PA-CDC-4156396-001/2020	2020-12-21	B.1.2
USA/PA-CDC-4156397-001/2020	2020-12-21	B.1.2
USA/PA-CDC-4156398-001/2020	2020-12-21	B.1.2
USA/PA-CDC-4156399-001/2020	2020-12-21	B.1.2
USA/PA-CDC-4156400-001/2020	2020-12-21	B.1.2
USA/PA-CDC-4156401-001/2020	2020-12-21	B.1.2
USA/PA-CDC-4156402-001/2020	2020-12-21	B.1.2
USA/PA-CDC-4156403-001/2020	2020-12-22	B.1.311
USA/PA-CDC-4156404-001/2020	2020-12-23	B.1.2
USA/PA-CDC-4156407-001/2020	2020-12-28	B.1.2
USA/PA-CDC-4156408-001/2020	2020-12-21	B.1.2
USA/PA-CDC-4156409-001/2020	2020-12-22	B.1.2
USA/PA-CDC-4156410-001/2020	2020-12-23	B.1.2
USA/PA-CDC-4156413-001/2020	2020-12-24	B.1.2
USA/PA-CDC-4156414-001/2020	2020-12-26	B.1.2
USA/PA-CDC-4156415-001/2020	2020-12-28	B.1.2
USA/PA-CDC-4156416-001/2020	2020-12-28	B.1.2
USA/PA-CDC-4156417-001/2020	2020-12-28	B.1.2
USA/PA-CDC-4156418-001/2020	2020-12-22	B.1
USA/PA-CDC-4156419-001/2020	2020-12-22	B.1.2
USA/PA-CDC-4156420-001/2020	2020-12-23	B.1.2
USA/PA-CDC-4156423-001/2020	2020-12-28	B.1.2
USA/PA-CDC-4156425-001/2020	2020-12-28	B.1.2
USA/PA-CDC-4156426-001/2020	2020-12-28	B.1.2
USA/PA-CDC-4156427-001/2020	2020-12-29	B.1.2
USA/PA-CDC-4156428-001/2020	2020-12-29	B.1.2
USA/PA-CDC-4156431-001/2020	2020-12-29	B.1.2
USA/PA-CDC-4156432-001/2020	2020-12-29	B.1.243
USA/PA-CDC-4156433-001/2020	2020-12-30	B.1.2
USA/PA-CDC-4156434-001/2020	2020-12-30	B.1.2
USA/PA-CDC-4156435-001/2020	2020-12-30	B.1.2
USA/PA-CDC-4156436-001/2020	2020-12-31	B.1.2
USA/PA-CDC-4156437-001/2020	2020-12-31	B.1.2
USA/PA-CDC-4156438-001/2020	2020-12-31	B.1.2
USA/PA-CDC-4156441-001/2020	2020-12-30	B.1.2
USA/PA-CDC-4156446-001/2020	2020-12-22	B.1.2
USA/PA-CDC-4156447-001/2020	2020-12-22	B.1.2
USA/PA-CDC-4156448-001/2020	2020-12-22	B.1.2
USA/PA-CDC-4156449-001/2020	2020-12-22	B.1.2
USA/PA-CDC-4156450-001/2020	2020-12-23	B.1.2
USA/PA-CDC-4156451-001/2020	2020-12-30	B.1.2
USA/PA-CDC-4156478-001/2021	2021-01-13	B.1.243
USA/PA-CDC-4156545-001/2021	2021-03-31	B.1.1.7
USA/PA-CDC-4156546-001/2021	2021-03-28	B.1.1.7
USA/PA-CDC-4156547-001/2021	2021-03-29	B.1.1.7
USA/PA-CDC-4156548-001/2021	2021-04-02	B.1.1.7
USA/PA-CDC-4156549-001/2021	2021-04-05	B.1.1.7
USA/PA-CDC-4156550-001/2021	2021-04-06	B.1.1.7
USA/PA-CDC-4156551-001/2021	2021-04-06	B.1.1.7
USA/PA-CDC-4156554-001/2021	2021-04-07	B.1.1.7
USA/PA-CDC-4156559-001/2021	2021-04-10	B.1.1.7
USA/PA-CDC-ASC210021727/2021	2021-03-26	B.1.1.7
USA/PA-CDC-ASC210021749/2021	2021-03-26	B.1.1.7
USA/PA-CDC-ASC210021767/2021	2021-03-26	B.1.1.7
USA/PA-CDC-ASC210021791/2021	2021-03-26	B.1.1.7
USA/PA-CDC-ASC210022558/2021	2021-03-26	B.1.1.7
USA/PA-CDC-ASC210022560/2021	2021-03-26	B.1.1.7
USA/PA-CDC-ASC210022605/2021	2021-03-26	B.1.1.7
USA/PA-CDC-ASC210023561/2021	2021-03-27	B.1.1.7
USA/PA-CDC-ASC210023795/2021	2021-03-27	B.1.1.7
USA/PA-CDC-ASC210024447/2021	2021-03-27	B.1.1.7
USA/PA-CDC-ASC210024463/2021	2021-03-27	B.1.1.7
USA/PA-CDC-ASC210024465/2021	2021-03-27	B.1.1.7
USA/PA-CDC-ASC210024468/2021	2021-03-27	B.1.1.7
USA/PA-CDC-ASC210024515/2021	2021-03-28	B.1.1.7
USA/PA-CDC-ASC210024537/2021	2021-03-27	B.1.1.7
USA/PA-CDC-ASC210024551/2021	2021-03-27	B.1.1.7
USA/PA-CDC-ASC210025018/2021	2021-03-26	B.1.1.7
USA/PA-CDC-ASC210025057/2021	2021-03-29	B.1.1.7
USA/PA-CDC-ASC210025241/2021	2021-03-28	B.1.1.7
USA/PA-CDC-ASC210025267/2021	2021-03-28	B.1.1.7
USA/PA-CDC-ASC210025377/2021	2021-03-28	B.1.1.7
USA/PA-CDC-ASC210025378/2021	2021-03-29	B.1.1.7
USA/PA-CDC-ASC210025380/2021	2021-03-29	B.1.1.7
USA/PA-CDC-ASC210025382/2021	2021-03-29	B.1.1.7
USA/PA-CDC-ASC210025508/2021	2021-03-28	B.1.1.7
USA/PA-CDC-ASC210025713/2021	2021-03-28	B.1.1.7
USA/PA-CDC-ASC210025716/2021	2021-03-29	B.1.1.7
USA/PA-CDC-ASC210025717/2021	2021-03-28	B.1.1.7
USA/PA-CDC-ASC210025759/2021	2021-03-29	B.1.1.7
USA/PA-CDC-ASC210025811/2021	2021-03-29	B.1.1.7
USA/PA-CDC-ASC210025826/2021	2021-03-28	B.1.1.7
USA/PA-CDC-ASC210025828/2021	2021-03-28	B.1.1.7
USA/PA-CDC-ASC210025829/2021	2021-03-28	B.1.1.7
USA/PA-CDC-ASC210025831/2021	2021-03-28	B.1.1.7
USA/PA-CDC-ASC210025849/2021	2021-03-28	B.1.1.7
USA/PA-CDC-ASC210025921/2021	2021-03-29	B.1.1.7
USA/PA-CDC-ASC210025932/2021	2021-03-29	B.1.1.7
USA/PA-CDC-ASC210025933/2021	2021-03-29	B.1.1.7
USA/PA-CDC-ASC210025935/2021	2021-03-28	B.1.1.7
USA/PA-CDC-ASC210026004/2021	2021-03-28	B.1.1.7
USA/PA-CDC-ASC210026006/2021	2021-03-28	B.1.1.7
USA/PA-CDC-ASC210026007/2021	2021-03-28	B.1.1.7
USA/PA-CDC-ASC210026050/2021	2021-03-29	B.1.1.7
USA/PA-CDC-ASC210026052/2021	2021-03-28	B.1.1.7
USA/PA-CDC-ASC210026098/2021	2021-03-29	B.1.1.7
USA/PA-CDC-ASC210026157/2021	2021-03-28	B.1.1.7
USA/PA-CDC-ASC210026196/2021	2021-03-29	B.1.1.7
USA/PA-CDC-ASC210026611/2021	2021-03-29	B.1.1.7
USA/PA-CDC-ASC210026849/2021	2021-03-30	B.1.1.7
USA/PA-CDC-ASC210026887/2021	2021-03-30	B.1.1.7
USA/PA-CDC-ASC210026899/2021	2021-03-30	B.1.1.7
USA/PA-CDC-ASC210026903/2021	2021-03-28	B.1.1.7
USA/PA-CDC-ASC210026962/2021	2021-03-30	B.1.1.7
USA/PA-CDC-ASC210027193/2021	2021-03-30	B.1.1.7
USA/PA-CDC-ASC210027396/2021	2021-03-31	B.1.1.7
USA/PA-CDC-ASC210027531/2021	2021-03-30	B.1.1.7
USA/PA-CDC-ASC210027612/2021	2021-03-30	B.1.1.7
USA/PA-CDC-ASC210027663/2021	2021-03-30	B.1.1.7
USA/PA-CDC-ASC210027670/2021	2021-03-30	B.1.1.7
USA/PA-CDC-ASC210027689/2021	2021-03-30	B.1.1.7
USA/PA-CDC-ASC210027694/2021	2021-03-30	B.1.1.7
USA/PA-CDC-ASC210028012/2021	2021-03-28	B.1.1.7
USA/PA-CDC-ASC210028042/2021	2021-03-29	B.1.1.7
USA/PA-CDC-ASC210028044/2021	2021-03-29	B.1.1.7
USA/PA-CDC-ASC210028181/2021	2021-03-30	B.1.1.7
USA/PA-CDC-ASC210028361/2021	2021-03-30	B.1.1.7
USA/PA-CDC-ASC210028436/2021	2021-03-30	B.1.1.7
USA/PA-CDC-ASC210028449/2021	2021-03-29	B.1.1.7
USA/PA-CDC-ASC210028450/2021	2021-03-30	B.1.1.7
USA/PA-CDC-ASC210028617/2021	2021-03-30	B.1.1.7
USA/PA-CDC-ASC210028634/2021	2021-03-31	B.1.1.7
USA/PA-CDC-ASC210028639/2021	2021-03-31	B.1.1.7
USA/PA-CDC-ASC210038454/2021	2021-03-31	B.1.1.7
USA/PA-CDC-ASC210038465/2021	2021-03-31	B.1.1.7
USA/PA-CDC-ASC210038467/2021	2021-03-31	B.1.1.7
USA/PA-CDC-ASC210038478/2021	2021-03-30	B.1.1.7
USA/PA-CDC-ASC210038491/2021	2021-03-31	B.1.1.7
USA/PA-CDC-ASC210038639/2021	2021-03-28	B.1.1.7
USA/PA-CDC-ASC210038691/2021	2021-03-28	B.1.1.7
USA/PA-CDC-ASC210038897/2021	2021-03-29	B.1.1.7
USA/PA-CDC-ASC210038906/2021	2021-03-31	B.1.1.7
USA/PA-CDC-ASC210038907/2021	2021-03-31	B.1.1.7
USA/PA-CDC-ASC210039103/2021	2021-03-31	B.1.1.7
USA/PA-CDC-ASC210039154/2021	2021-03-31	B.1.1.7
USA/PA-CDC-ASC210039172/2021	2021-03-31	B.1.1.7
USA/PA-CDC-ASC210039175/2021	2021-03-31	B.1.1.7
USA/PA-CDC-ASC210039176/2021	2021-03-31	B.1.1.7
USA/PA-CDC-ASC210039179/2021	2021-03-31	B.1.1.7
USA/PA-CDC-ASC210039426/2021	2021-03-31	B.1.1.7
USA/PA-CDC-ASC210039431/2021	2021-03-31	B.1.1.7
USA/PA-CDC-ASC210039683/2021	2021-03-31	B.1.1.7
USA/PA-CDC-ASC210039836/2021	2021-03-31	B.1.1.7
USA/PA-CDC-ASC210039948/2021	2021-03-31	B.1.1.7
USA/PA-CDC-ASC210040270/2021	2021-04-01	B.1.1.7
USA/PA-CDC-ASC210040367/2021	2021-03-31	B.1.1.7
USA/PA-CDC-ASC210040834/2021	2021-04-01	B.1.1.7
USA/PA-CDC-ASC210040836/2021	2021-04-01	B.1.1.7
USA/PA-CDC-ASC210041095/2021	2021-04-01	B.1.1.7
USA/PA-CDC-ASC210041099/2021	2021-03-31	B.1.1.7
USA/PA-CDC-ASC210041100/2021	2021-04-01	B.1.1.7
USA/PA-CDC-ASC210041211/2021	2021-04-01	B.1.1.7
USA/PA-CDC-ASC210041212/2021	2021-04-01	B.1.1.7
USA/PA-CDC-ASC210041300/2021	2021-04-01	B.1.1.7
USA/PA-CDC-ASC210041315/2021	2021-04-01	B.1.1.7
USA/PA-CDC-ASC210041329/2021	2021-04-01	B.1.1.7
USA/PA-CDC-ASC210041330/2021	2021-04-01	B.1.1.7
USA/PA-CDC-ASC210041338/2021	2021-04-01	B.1.1.7
USA/PA-CDC-ASC210041339/2021	2021-04-01	B.1.1.7
USA/PA-CDC-ASC210041403/2021	2021-04-01	B.1.1.7
USA/PA-CDC-ASC210041404/2021	2021-04-01	B.1.1.7
USA/PA-CDC-ASC210041416/2021	2021-04-01	B.1.1.7
USA/PA-CDC-ASC210041675/2021	2021-04-02	B.1.1.7
USA/PA-CDC-ASC210041684/2021	2021-04-02	B.1.1.7
USA/PA-CDC-ASC210041694/2021	2021-04-02	B.1.1.7
USA/PA-CDC-ASC210041713/2021	2021-04-01	B.1.1.7
USA/PA-CDC-ASC210041814/2021	2021-04-02	B.1.1.7
USA/PA-CDC-ASC210041815/2021	2021-04-02	B.1.1.7
USA/PA-CDC-ASC210041816/2021	2021-04-02	B.1.1.7
USA/PA-CDC-ASC210041817/2021	2021-04-02	B.1.1.7
USA/PA-CDC-ASC210041818/2021	2021-04-02	B.1.1.7
USA/PA-CDC-ASC210041939/2021	2021-04-02	B.1.1.7
USA/PA-CDC-ASC210041940/2021	2021-04-02	B.1.1.7
USA/PA-CDC-ASC210042098/2021	2021-04-02	B.1.1.7
USA/PA-CDC-ASC210042101/2021	2021-04-02	B.1.1.7
USA/PA-CDC-ASC210042102/2021	2021-04-02	B.1.1.7
USA/PA-CDC-ASC210042106/2021	2021-04-02	B.1.1.7
USA/PA-CDC-ASC210042324/2021	2021-04-02	B.1.1.7
USA/PA-CDC-ASC210042663/2021	2021-04-01	B.1.1.7
USA/PA-CDC-ASC210042665/2021	2021-04-01	B.1.1.7
USA/PA-CDC-ASC210042675/2021	2021-04-01	B.1.1.7
USA/PA-CDC-ASC210042808/2021	2021-04-02	B.1.1.7
USA/PA-CDC-ASC210042815/2021	2021-04-02	B.1.1.7
USA/PA-CDC-ASC210042838/2021	2021-04-02	B.1.1.7
USA/PA-CDC-ASC210043155/2021	2021-04-02	B.1.1.7
USA/PA-CDC-ASC210043156/2021	2021-04-02	B.1.1.7
USA/PA-CDC-ASC210043157/2021	2021-04-02	B.1.1.7
USA/PA-CDC-ASC210043179/2021	2021-04-02	B.1.1.7
USA/PA-CDC-ASC210043195/2021	2021-04-02	B.1.1.7
USA/PA-CDC-ASC210043264/2021	2021-04-01	B.1.1.7
USA/PA-CDC-ASC210043798/2021	2021-04-01	B.1.1.7
USA/PA-CDC-ASC210043801/2021	2021-04-01	B.1.1.7
USA/PA-CDC-ASC210043941/2021	2021-04-03	B.1.1.7
USA/PA-CDC-ASC210044329/2021	2021-04-03	B.1.1.7
USA/PA-CDC-ASC210044378/2021	2021-04-03	B.1.1.7
USA/PA-CDC-ASC210044379/2021	2021-04-03	B.1.1.7
USA/PA-CDC-ASC210044387/2021	2021-04-03	B.1.1.7
USA/PA-CDC-ASC210044628/2021	2021-04-03	B.1.1.7
USA/PA-CDC-ASC210044630/2021	2021-04-03	B.1.1.7
USA/PA-CDC-ASC210044714/2021	2021-04-02	B.1.1.7
USA/PA-CDC-ASC210044760/2021	2021-04-03	B.1.1.7
USA/PA-CDC-ASC210044857/2021	2021-04-03	B.1.1.7
USA/PA-CDC-ASC210044933/2021	2021-04-03	B.1.1.7
USA/PA-CDC-ASC210044943/2021	2021-04-03	B.1.1.7
USA/PA-CDC-ASC210045829/2021	2021-04-05	B.1.1.7
USA/PA-CDC-ASC210045836/2021	2021-04-05	B.1.1.7
USA/PA-CDC-ASC210045837/2021	2021-04-04	B.1.1.7
USA/PA-CDC-ASC210045996/2021	2021-04-05	B.1.1.7
USA/PA-CDC-ASC210046004/2021	2021-04-05	B.1.1.7
USA/PA-CDC-ASC210046157/2021	2021-04-05	B.1.1.7
USA/PA-CDC-ASC210046158/2021	2021-04-05	B.1.1.7
USA/PA-CDC-ASC210046163/2021	2021-04-04	B.1.1.7
USA/PA-CDC-ASC210046297/2021	2021-04-04	B.1.1.7
USA/PA-CDC-ASC210046316/2021	2021-04-04	B.1.1.7
USA/PA-CDC-ASC210046317/2021	2021-04-04	B.1.1.7
USA/PA-CDC-ASC210046318/2021	2021-04-04	B.1.1.7
USA/PA-CDC-ASC210046361/2021	2021-04-04	B.1.1.7
USA/PA-CDC-ASC210046363/2021	2021-04-05	B.1.1.7
USA/PA-CDC-ASC210046467/2021	2021-04-05	B.1.1.7
USA/PA-CDC-ASC210046692/2021	2021-04-04	B.1.1.7
USA/PA-CDC-ASC210046706/2021	2021-04-03	B.1.1.7
USA/PA-CDC-ASC210046754/2021	2021-04-03	B.1.1.7
USA/PA-CDC-ASC210046759/2021	2021-04-03	B.1.1.7
USA/PA-CDC-ASC210046801/2021	2021-04-04	B.1.1.7
USA/PA-CDC-ASC210047017/2021	2021-04-05	B.1.1.7
USA/PA-CDC-ASC210047020/2021	2021-04-04	B.1.1.7
USA/PA-CDC-ASC210047518/2021	2021-04-04	B.1.1.7
USA/PA-CDC-ASC210047545/2021	2021-04-04	B.1.1.7
USA/PA-CDC-ASC210047579/2021	2021-04-05	B.1.1.7
USA/PA-CDC-ASC210047658/2021	2021-04-06	B.1.1.7
USA/PA-CDC-ASC210047660/2021	2021-04-06	B.1.1.7
USA/PA-CDC-ASC210047663/2021	2021-04-06	B.1.1.7
USA/PA-CDC-ASC210047665/2021	2021-04-06	B.1.1.7
USA/PA-CDC-ASC210047862/2021	2021-04-06	B.1.1.7
USA/PA-CDC-ASC210048017/2021	2021-04-05	B.1.1.7
USA/PA-CDC-ASC210048288/2021	2021-04-06	B.1.1.7
USA/PA-CDC-ASC210048293/2021	2021-04-06	B.1.1.7
USA/PA-CDC-ASC210048294/2021	2021-04-06	B.1.1.7
USA/PA-CDC-ASC210048322/2021	2021-04-05	B.1.1.7
USA/PA-CDC-ASC210048338/2021	2021-04-05	B.1.1.7
USA/PA-CDC-ASC210048608/2021	2021-04-03	B.1.1.7
USA/PA-CDC-ASC210048613/2021	2021-04-03	B.1.1.7
USA/PA-CDC-ASC210048638/2021	2021-04-06	B.1.1.7
USA/PA-CDC-ASC210048873/2021	2021-04-02	B.1.1.7
USA/PA-CDC-ASC210049025/2021	2021-04-06	B.1.1.7
USA/PA-CDC-ASC210049390/2021	2021-04-06	B.1.1.7
USA/PA-CDC-ASC210049543/2021	2021-04-03	B.1.1.7
USA/PA-CDC-ASC210049546/2021	2021-04-03	B.1.1.7
USA/PA-CDC-ASC210049725/2021	2021-04-07	B.1.1.7
USA/PA-CDC-ASC210049726/2021	2021-04-07	B.1.1.7
USA/PA-CDC-ASC210049730/2021	2021-04-07	B.1.1.7
USA/PA-CDC-ASC210050011/2021	2021-04-07	B.1.1.7
USA/PA-CDC-ASC210050377/2021	2021-04-07	B.1.1.7
USA/PA-CDC-ASC210050401/2021	2021-04-06	B.1.1.7
USA/PA-CDC-ASC210050402/2021	2021-04-06	B.1.1.7
USA/PA-CDC-ASC210050498/2021	2021-04-07	B.1.1.7
USA/PA-CDC-ASC210050499/2021	2021-04-07	B.1.1.7
USA/PA-CDC-ASC210050500/2021	2021-04-07	B.1.1.7
USA/PA-CDC-ASC210050537/2021	2021-04-07	B.1.1.7
USA/PA-CDC-ASC210050538/2021	2021-04-07	B.1.1.7
USA/PA-CDC-ASC210050539/2021	2021-04-07	B.1.1.7
USA/PA-CDC-ASC210050562/2021	2021-04-07	B.1.1.7
USA/PA-CDC-ASC210050563/2021	2021-04-07	B.1.1.7
USA/PA-CDC-ASC210050566/2021	2021-04-07	B.1.1.7
USA/PA-CDC-ASC210050567/2021	2021-04-07	B.1.1.7
USA/PA-CDC-ASC210050793/2021	2021-04-07	B.1.1.7
USA/PA-CDC-ASC210050921/2021	2021-04-07	B.1.1.7
USA/PA-CDC-ASC210050922/2021	2021-04-07	B.1.1.7
USA/PA-CDC-ASC210050923/2021	2021-04-07	B.1.1.7
USA/PA-CDC-ASC210051061/2021	2021-04-07	B.1.1.7
USA/PA-CDC-ASC210051379/2021	2021-04-07	B.1.1.7
USA/PA-CDC-ASC210051384/2021	2021-04-07	B.1.1.7
USA/PA-CDC-ASC210051439/2021	2021-04-07	B.1.1.7
USA/PA-CDC-ASC210051574/2021	2021-04-07	B.1.1.7
USA/PA-CDC-ASC210051731/2021	2021-04-07	B.1.1.7
USA/PA-CDC-ASC210051750/2021	2021-04-06	B.1.1.7
USA/PA-CDC-ASC210051761/2021	2021-04-06	B.1.1.7
USA/PA-CDC-ASC210051763/2021	2021-04-06	B.1.1.7
USA/PA-CDC-ASC210052076/2021	2021-04-07	B.1.1.7
USA/PA-CDC-ASC210052102/2021	2021-04-08	B.1.1.7
USA/PA-CDC-ASC210052130/2021	2021-04-08	B.1.1.7
USA/PA-CDC-ASC210052160/2021	2021-04-08	B.1.1.7
USA/PA-CDC-ASC210052411/2021	2021-04-08	B.1.1.7
USA/PA-CDC-ASC210052506/2021	2021-04-08	B.1.1.7
USA/PA-CDC-ASC210052711/2021	2021-04-08	B.1.1.7
USA/PA-CDC-ASC210052712/2021	2021-04-08	B.1.1.7
USA/PA-CDC-ASC210052738/2021	2021-04-08	B.1.1.7
USA/PA-CDC-ASC210052755/2021	2021-04-07	B.1.1.7
USA/PA-CDC-ASC210052896/2021	2021-04-08	B.1.1.7
USA/PA-CDC-ASC210052897/2021	2021-04-08	B.1.1.7
USA/PA-CDC-ASC210052908/2021	2021-04-08	B.1.1.7
USA/PA-CDC-ASC210052914/2021	2021-04-08	B.1.1.7
USA/PA-CDC-ASC210052916/2021	2021-04-08	B.1.1.7
USA/PA-CDC-ASC210052922/2021	2021-04-08	B.1.1.7
USA/PA-CDC-ASC210052926/2021	2021-04-07	B.1.1.7
USA/PA-CDC-ASC210053093/2021	2021-04-08	B.1.1.7
USA/PA-CDC-ASC210053106/2021	2021-04-08	B.1.1.7
USA/PA-CDC-ASC210053150/2021	2021-04-08	B.1.1.7
USA/PA-CDC-ASC210053160/2021	2021-04-08	B.1.1.7
USA/PA-CDC-ASC210053173/2021	2021-04-06	B.1.1.7
USA/PA-CDC-ASC210053183/2021	2021-04-08	B.1.1.7
USA/PA-CDC-ASC210053283/2021	2021-04-07	B.1.1.7
USA/PA-CDC-ASC210053284/2021	2021-04-07	B.1.1.7
USA/PA-CDC-ASC210053293/2021	2021-04-07	B.1.1.7
USA/PA-CDC-ASC210053439/2021	2021-04-08	B.1.1.7
USA/PA-CDC-ASC210053595/2021	2021-04-08	B.1.1.7
USA/PA-CDC-ASC210053596/2021	2021-04-08	B.1.1.7
USA/PA-CDC-ASC210053791/2021	2021-04-08	B.1.1.7
USA/PA-CDC-ASC210053813/2021	2021-04-08	B.1.1.7
USA/PA-CDC-ASC210053926/2021	2021-04-09	B.1.1.7
USA/PA-CDC-ASC210054001/2021	2021-04-09	B.1.1.7
USA/PA-CDC-ASC210054041/2021	2021-04-09	B.1.1.7
USA/PA-CDC-ASC210054060/2021	2021-04-09	B.1.1.7
USA/PA-CDC-ASC210054190/2021	2021-04-09	B.1.1.7
USA/PA-CDC-ASC210054194/2021	2021-04-09	B.1.1.7
USA/PA-CDC-ASC210054273/2021	2021-04-09	B.1.1.7
USA/PA-CDC-ASC210054279/2021	2021-04-09	B.1.1.7
USA/PA-CDC-ASC210054282/2021	2021-04-09	B.1.1.7
USA/PA-CDC-ASC210054497/2021	2021-04-09	B.1.1.7
USA/PA-CDC-ASC210054521/2021	2021-04-09	B.1.1.7
USA/PA-CDC-ASC210054522/2021	2021-04-09	B.1.1.7
USA/PA-CDC-ASC210054579/2021	2021-04-09	B.1.1.7
USA/PA-CDC-ASC210054586/2021	2021-04-09	B.1.1.7
USA/PA-CDC-ASC210054600/2021	2021-04-09	B.1.1.7
USA/PA-CDC-ASC210054602/2021	2021-04-09	B.1.1.7
USA/PA-CDC-ASC210054604/2021	2021-04-09	B.1.1.7
USA/PA-CDC-ASC210054605/2021	2021-04-09	B.1.1.7
USA/PA-CDC-ASC210054633/2021	2021-04-09	B.1.1.7
USA/PA-CDC-ASC210055134/2021	2021-04-09	B.1.1.7
USA/PA-CDC-ASC210055229/2021	2021-04-09	B.1.1.7
USA/PA-CDC-ASC210055374/2021	2021-04-09	B.1.1.7
USA/PA-CDC-ASC210056747/2021	2021-04-11	B.1.1.7
USA/PA-CDC-ASC210056878/2021	2021-04-12	B.1.1.7
USA/PA-CDC-ASC210056879/2021	2021-04-12	B.1.1.7
USA/PA-CDC-ASC210056987/2021	2021-04-10	B.1.1.7
USA/PA-CDC-ASC210057233/2021	2021-04-11	B.1.1.7
USA/PA-CDC-ASC210057238/2021	2021-04-10	B.1.1.7
USA/PA-CDC-ASC210057245/2021	2021-04-11	B.1.1.7
USA/PA-CDC-ASC210057246/2021	2021-04-11	B.1.1.7
USA/PA-CDC-ASC210057340/2021	2021-04-12	B.1.1.7
USA/PA-CDC-ASC210057452/2021	2021-04-10	B.1.1.7
USA/PA-CDC-ASC210057540/2021	2021-04-10	B.1.1.7
USA/PA-CDC-ASC210057577/2021	2021-04-10	B.1.1.7
USA/PA-CDC-ASC210057579/2021	2021-04-11	B.1.1.7
USA/PA-CDC-ASC210057580/2021	2021-04-10	B.1.1.7
USA/PA-CDC-ASC210057589/2021	2021-04-10	B.1.1.7
USA/PA-CDC-ASC210067203/2021	2021-04-11	B.1.1.7
USA/PA-CDC-ASC210067298/2021	2021-04-10	B.1.1.7
USA/PA-CDC-ASC210067312/2021	2021-04-11	B.1.1.7
USA/PA-CDC-ASC210067325/2021	2021-04-11	B.1.1.7
USA/PA-CDC-ASC210067357/2021	2021-04-12	B.1.1.7
USA/PA-CDC-ASC210067358/2021	2021-04-12	B.1.1.7
USA/PA-CDC-ASC210067408/2021	2021-04-12	B.1.1.7
USA/PA-CDC-ASC210067489/2021	2021-04-12	B.1.1.7
USA/PA-CDC-ASC210067551/2021	2021-04-12	B.1.1.7
USA/PA-CDC-ASC210067577/2021	2021-04-12	B.1.1.7
USA/PA-CDC-ASC210067605/2021	2021-04-12	B.1.1.7
USA/PA-CDC-ASC210067622/2021	2021-04-10	B.1.1.7
USA/PA-CDC-ASC210067625/2021	2021-04-11	B.1.1.7
USA/PA-CDC-ASC210067650/2021	2021-04-12	B.1.1.7
USA/PA-CDC-ASC210067670/2021	2021-04-11	B.1.1.7
USA/PA-CDC-ASC210067672/2021	2021-04-10	B.1.1.7
USA/PA-CDC-ASC210067760/2021	2021-04-12	B.1.1.7
USA/PA-CDC-ASC210067786/2021	2021-04-12	B.1.1.7
USA/PA-CDC-ASC210067795/2021	2021-04-12	B.1.1.7
USA/PA-CDC-ASC210068746/2021	2021-04-10	B.1.1.7
USA/PA-CDC-ASC210068892/2021	2021-04-11	B.1.1.7
USA/PA-CDC-ASC210068893/2021	2021-04-10	B.1.1.7
USA/PA-CDC-ASC210068894/2021	2021-04-10	B.1.1.7
USA/PA-CDC-ASC210068895/2021	2021-04-10	B.1.1.7
USA/PA-CDC-ASC210069376/2021	2021-04-11	B.1.1.7
USA/PA-CDC-ASC210069503/2021	2021-04-12	B.1.1.7
USA/PA-CDC-ASC210084898/2021	2021-09-12	AY.44
USA/PA-CDC-ASC210086743/2021	2021-09-21	AY.44
USA/PA-CDC-ASC210087501/2021	2021-09-20	AY.44
USA/PA-CDC-ASC210088256/2021	2021-09-21	AY.44
USA/PA-CDC-ASC210116452/2021	2021-08-06	AY.25
USA/PA-CDC-ASC210118985/2021	2021-08-18	AY.103
USA/PA-CDC-ASC210119753/2021	2021-08-20	AY.25
USA/PA-CDC-ASC210120099/2021	2021-08-20	AY.25.1
USA/PA-CDC-ASC210121578/2021	2021-08-19	AY.103
USA/PA-CDC-ASC210121579/2021	2021-08-19	AY.103
USA/PA-CDC-ASC210126396/2021	2021-09-03	AY.44
USA/PA-CDC-ASC210139523/2021	2021-09-09	AY.44
USA/PA-CDC-ASC210140914/2021	2021-09-08	AY.44
USA/PA-CDC-ASC210156445/2021	2021-07-14	AY.25
USA/PA-CDC-ASC210161413/2021	2021-07-20	AY.25
USA/PA-CDC-ASC210178550/2021	2021-08-22	AY.25
USA/PA-CDC-ASC210185691/2021	2021-08-06	AY.25.1
USA/PA-CDC-ASC210188315/2021	2021-08-09	AY.25.1
USA/PA-CDC-ASC210190947/2021	2021-08-10	AY.103
USA/PA-CDC-ASC210191692/2021	2021-08-10	AY.25
USA/PA-CDC-ASC210194928/2021	2021-08-20	AY.25
USA/PA-CDC-ASC210195552/2021	2021-08-20	AY.25.1
USA/PA-CDC-ASC210202720/2021	2021-07-30	AY.25
USA/PA-CDC-ASC210207071/2021	2021-07-31	AY.25
USA/PA-CDC-ASC210207072/2021	2021-07-31	AY.25
USA/PA-CDC-ASC210208445/2021	2021-07-30	AY.25
USA/PA-CDC-ASC210236748/2021	2021-07-29	AY.25.1
USA/PA-CDC-ASC210239436/2021	2021-08-02	AY.25
USA/PA-CDC-ASC210239652/2021	2021-08-03	AY.25
USA/PA-CDC-ASC210245462/2021	2021-07-25	AY.25
USA/PA-CDC-ASC210269144/2021	2021-08-03	AY.25
USA/PA-CDC-ASC210270208/2021	2021-08-03	AY.25
USA/PA-CDC-ASC210272641/2021	2021-08-04	AY.25
USA/PA-CDC-ASC210276159/2021	2021-08-05	AY.25
USA/PA-CDC-ASC210276320/2021	2021-08-04	AY.25
USA/PA-CDC-ASC210278330/2021	2021-08-06	AY.25.1
USA/PA-CDC-ASC210278551/2021	2021-09-17	AY.44
USA/PA-CDC-ASC210280789/2021	2021-09-17	AY.44
USA/PA-CDC-ASC210284762/2021	2021-09-17	AY.44
USA/PA-CDC-ASC210308635/2021	2021-10-04	AY.39
USA/PA-CDC-ASC210309838/2021	2021-10-04	AY.39
USA/PA-CDC-ASC210313056/2021	2021-10-04	AY.39
USA/PA-CDC-ASC210313535/2021	2021-10-05	AY.39
USA/PA-CDC-ASC210319798/2021	2021-09-29	AY.39
USA/PA-CDC-ASC210323718/2021	2021-09-30	AY.39
USA/PA-CDC-ASC210327821/2021	2021-09-20	AY.44
USA/PA-CDC-ASC210336318/2021	2021-10-06	AY.39
USA/PA-CDC-ASC210336319/2021	2021-10-06	AY.39
USA/PA-CDC-ASC210344198/2021	2021-10-11	AY.39
USA/PA-CDC-ASC210355742/2021	2021-10-08	AY.39
USA/PA-CDC-ASC210356083/2021	2021-10-09	AY.39
USA/PA-CDC-ASC210357824/2021	2021-10-11	AY.39
USA/PA-CDC-ASC210405092/2021	2021-09-11	AY.44
USA/PA-CDC-ASC210405191/2021	2021-09-13	AY.44
USA/PA-CDC-ASC210406120/2021	2021-09-14	AY.44
USA/PA-CDC-ASC210407217/2021	2021-09-12	AY.44
USA/PA-CDC-ASC210408081/2021	2021-09-13	AY.44
USA/PA-CDC-ASC210408104/2021	2021-09-13	AY.44
USA/PA-CDC-ASC210408972/2021	2021-09-14	AY.44
USA/PA-CDC-ASC210409679/2021	2021-09-13	AY.44
USA/PA-CDC-ASC210410333/2021	2021-09-15	AY.44
USA/PA-CDC-ASC210410747/2021	2021-09-14	AY.44
USA/PA-CDC-ASC210410976/2021	2021-09-15	AY.44
USA/PA-CDC-ASC210410984/2021	2021-09-15	AY.44
USA/PA-CDC-ASC210411282/2021	2021-09-14	AY.44
USA/PA-CDC-ASC210412084/2021	2021-09-16	AY.44
USA/PA-CDC-FG-019273/2021	2021-03-31	B.1.1.7
USA/PA-CDC-FG-077721/2021	2021-08-09	AY.103
USA/PA-CDC-FG-089715/2021	2021-08-17	AY.103
USA/PA-CDC-FG-096874/2021	2021-08-19	AY.103
USA/PA-CDC-IBX087485475584/2021	2021-04-12	B.1.1.7
USA/PA-CDC-IBX097121293130/2021	2021-08-13	AY.25
USA/PA-CDC-IBX108234860756/2021	2021-04-12	B.1.1.7
USA/PA-CDC-IBX131883585692/2021	2021-09-18	AY.44
USA/PA-CDC-IBX137934324614/2021	2021-04-01	B.1.1.7
USA/PA-CDC-IBX159440733621/2021	2021-04-09	B.1.1.7
USA/PA-CDC-IBX175934807934/2021	2021-03-27	B.1.1.7
USA/PA-CDC-IBX205785397428/2021	2021-08-20	AY.25
USA/PA-CDC-IBX291335747100/2021	2021-09-17	AY.44
USA/PA-CDC-IBX333082174888/2021	2021-04-07	B.1.1.7
USA/PA-CDC-IBX335276933029/2021	2021-04-10	B.1.1.7
USA/PA-CDC-IBX340736669002/2021	2021-08-19	AY.25
USA/PA-CDC-IBX346827467940/2021	2021-04-03	B.1.1.7
USA/PA-CDC-IBX365483689516/2021	2021-09-14	AY.44
USA/PA-CDC-IBX366572661326/2021	2021-04-12	B.1.1.7
USA/PA-CDC-IBX366668511751/2021	2021-04-10	B.1.1.7
USA/PA-CDC-IBX396047924060/2021	2021-09-16	AY.44
USA/PA-CDC-IBX426144431736/2021	2021-09-08	AY.44
USA/PA-CDC-IBX426781415740/2021	2021-04-03	B.1.1.7
USA/PA-CDC-IBX535779130739/2021	2021-09-29	AY.39
USA/PA-CDC-IBX564681390424/2021	2021-09-16	AY.44
USA/PA-CDC-IBX577373018876/2021	2021-04-01	B.1.1.7
USA/PA-CDC-IBX609466612208/2021	2021-04-02	B.1.1.7
USA/PA-CDC-IBX637162746036/2021	2021-04-01	B.1.1.7
USA/PA-CDC-IBX695494173559/2021	2021-04-10	B.1.1.7
USA/PA-CDC-IBX711044059258/2021	2021-04-10	B.1.1.7
USA/PA-CDC-IBX746307184994/2021	2021-03-31	B.1.1.7
USA/PA-CDC-IBX775778238294/2021	2021-04-10	B.1.1.7
USA/PA-CDC-IBX821319499247/2021	2021-03-27	B.1.1.7
USA/PA-CDC-IBX850312982097/2021	2021-03-31	B.1.1.7
USA/PA-CDC-IBX885092049148/2021	2021-03-27	B.1.1.7
USA/PA-CDC-IBX891294546456/2021	2021-09-08	AY.44
USA/PA-CDC-IBX895139177686/2021	2021-03-31	B.1.1.7
USA/PA-CDC-IBX912261936133/2021	2021-09-15	AY.44
USA/PA-CDC-IBX936432585418/2021	2021-08-22	AY.25.1
USA/PA-CDC-IBX954532736407/2021	2021-03-27	B.1.1.7
USA/PA-CDC-LC00000556/2020	2020-12-27	B.1.2
USA/PA-CDC-LC00000561/2020	2020-12-27	B.1.243
USA/PA-CDC-LC00000567/2020	2020-12-26	B.1.2
USA/PA-CDC-LC00000894/2020	2020-12-25	B.1.243
USA/PA-CDC-LC00001175/2020	2020-12-27	B.1.2
USA/PA-CDC-LC00001248/2020	2020-12-27	B.1.2
USA/PA-CDC-LC00001290/2020	2020-12-27	B.1.2
USA/PA-CDC-LC00001295/2020	2020-12-27	B.1.2
USA/PA-CDC-LC00001297/2020	2020-12-27	B.1.2
USA/PA-CDC-LC00001299/2020	2020-12-27	B.1.2
USA/PA-CDC-LC00001300/2020	2020-12-27	B.1.2
USA/PA-CDC-LC00001301/2020	2020-12-27	B.1.2
USA/PA-CDC-LC00001365/2020	2020-12-26	B.1.2
USA/PA-CDC-LC00001366/2020	2020-12-26	B.1.2
USA/PA-CDC-LC00001370/2020	2020-12-26	B.1
USA/PA-CDC-LC00001372/2020	2020-12-26	B.1.243
USA/PA-CDC-LC00001375/2020	2020-12-26	B.1.2
USA/PA-CDC-LC00001390/2020	2020-12-26	B.1.243
USA/PA-CDC-LC00001398/2020	2020-12-26	B.1.2
USA/PA-CDC-LC00001401/2020	2020-12-26	B.1.243
USA/PA-CDC-LC00001404/2020	2020-12-27	B.1.2
USA/PA-CDC-LC00001527/2020	2020-12-28	B.1.2
USA/PA-CDC-LC00001622/2020	2020-12-26	B.1.2
USA/PA-CDC-LC00001626/2020	2020-12-26	B.1.2
USA/PA-CDC-LC00002061/2020	2020-12-27	B.1.2
USA/PA-CDC-LC00002066/2020	2020-12-27	B.1.2
USA/PA-CDC-LC00002082/2020	2020-12-26	B.1.2
USA/PA-CDC-LC00002691/2021	2021-01-03	B.1.311
USA/PA-CDC-LC00002916/2020	2020-12-30	B.1.243
USA/PA-CDC-LC00003016/2020	2020-12-28	B.1.243
USA/PA-CDC-LC0000556/2020	2020-12-27	B.1.2
USA/PA-CDC-LC0000561/2020	2020-12-27	B.1.243
USA/PA-CDC-LC0000567/2020	2020-12-26	B.1.2
USA/PA-CDC-LC0000580/2020	2020-12-26	B.1.2
USA/PA-CDC-LC0000894/2020	2020-12-25	B.1.243
USA/PA-CDC-LC0001174/2020	2020-12-26	B.1.2
USA/PA-CDC-LC0001175/2020	2020-12-27	B.1.2
USA/PA-CDC-LC0001248/2020	2020-12-27	B.1.2
USA/PA-CDC-LC0001254/2020	2020-12-27	B.1.243
USA/PA-CDC-LC0001290/2020	2020-12-27	B.1.2
USA/PA-CDC-LC0001295/2020	2020-12-27	B.1.2
USA/PA-CDC-LC0001297/2020	2020-12-27	B.1.2
USA/PA-CDC-LC0001299/2020	2020-12-27	B.1.2
USA/PA-CDC-LC0001300/2020	2020-12-27	B.1.2
USA/PA-CDC-LC0001301/2020	2020-12-27	B.1.2
USA/PA-CDC-LC0001365/2020	2020-12-26	B.1.2
USA/PA-CDC-LC0001366/2020	2020-12-26	B.1.2
USA/PA-CDC-LC0001370/2020	2020-12-26	B.1
USA/PA-CDC-LC0001372/2020	2020-12-26	B.1.243
USA/PA-CDC-LC0001375/2020	2020-12-26	B.1.2
USA/PA-CDC-LC0001376/2020	2020-12-26	B.1.2
USA/PA-CDC-LC0001390/2020	2020-12-26	B.1.243
USA/PA-CDC-LC0001396/2020	2020-12-26	B.1.2
USA/PA-CDC-LC0001398/2020	2020-12-26	B.1.2
USA/PA-CDC-LC0001401/2020	2020-12-26	B.1.243
USA/PA-CDC-LC0001404/2020	2020-12-27	B.1.2
USA/PA-CDC-LC0001407/2020	2020-12-27	B.1.2
USA/PA-CDC-LC0001527/2020	2020-12-28	B.1.2
USA/PA-CDC-LC0001622/2020	2020-12-26	B.1.2
USA/PA-CDC-LC0001626/2020	2020-12-26	B.1.2
USA/PA-CDC-LC0001627/2020	2020-12-26	B.1.2
USA/PA-CDC-LC0002061/2020	2020-12-27	B.1.2
USA/PA-CDC-LC0002066/2020	2020-12-27	B.1.2
USA/PA-CDC-LC0002082/2020	2020-12-26	B.1.2
USA/PA-CDC-LC0002691/2021	2021-01-03	B.1.311
USA/PA-CDC-LC0002916/2020	2020-12-30	B.1.243
USA/PA-CDC-LC0002925/2020	2020-12-30	B.1.243
USA/PA-CDC-LC0002996/2020	2020-12-29	B.1.243
USA/PA-CDC-LC0003016/2020	2020-12-28	B.1.243
USA/PA-CDC-LC0003486/2021	2021-01-10	B.1.243
USA/PA-CDC-LC0003487/2021	2021-01-10	B.1.243
USA/PA-CDC-LC0003834/2021	2021-01-11	B.1.243
USA/PA-CDC-LC0004575/2021	2021-01-03	B.1.243
USA/PA-CDC-LC0005336/2021	2021-01-08	B.1.243
USA/PA-CDC-LC0006937/2021	2021-01-19	B.1.243
USA/PA-CDC-LC0006967/2021	2021-01-19	B.1.243
USA/PA-CDC-LC0006995/2021	2021-01-19	B.1.243
USA/PA-CDC-LC0008906/2021	2021-01-21	B.1.243
USA/PA-CDC-LC0009210/2021	2021-01-22	B.1.243
USA/PA-CDC-LC0017215/2021	2021-02-06	B.1.243
USA/PA-CDC-LC0035260/2021	2021-03-26	B.1.1.7
USA/PA-CDC-LC0035720/2021	2021-03-26	B.1.1.7
USA/PA-CDC-LC0035784/2021	2021-03-26	B.1.1.7
USA/PA-CDC-LC0035919/2021	2021-03-26	B.1.1.7
USA/PA-CDC-LC0035992/2021	2021-03-27	B.1.1.7
USA/PA-CDC-LC0036015/2021	2021-03-26	B.1.1.7
USA/PA-CDC-LC0036052/2021	2021-03-26	B.1.1.7
USA/PA-CDC-LC0036102/2021	2021-03-26	B.1.1.7
USA/PA-CDC-LC0036238/2021	2021-03-26	B.1.1.7
USA/PA-CDC-LC0036294/2021	2021-03-26	B.1.1.7
USA/PA-CDC-LC0036301/2021	2021-03-27	B.1.1.7
USA/PA-CDC-LC0036332/2021	2021-03-28	B.1.1.7
USA/PA-CDC-LC0036391/2021	2021-03-28	B.1.1.7
USA/PA-CDC-LC0036406/2021	2021-03-26	B.1.1.7
USA/PA-CDC-LC0036446/2021	2021-03-28	B.1.1.7
USA/PA-CDC-LC0036458/2021	2021-03-26	B.1.1.7
USA/PA-CDC-LC0036498/2021	2021-03-28	B.1.1.7
USA/PA-CDC-LC0036531/2021	2021-03-26	B.1.1.7
USA/PA-CDC-LC0036541/2021	2021-03-26	B.1.1.7
USA/PA-CDC-LC0038001/2021	2021-03-31	B.1.1.7
USA/PA-CDC-LC0038048/2021	2021-03-31	B.1.1.7
USA/PA-CDC-LC0038085/2021	2021-03-27	B.1.1.7
USA/PA-CDC-LC0038108/2021	2021-03-31	B.1.1.7
USA/PA-CDC-LC0038113/2021	2021-03-31	B.1.1.7
USA/PA-CDC-LC0038140/2021	2021-03-31	B.1.1.7
USA/PA-CDC-LC0038149/2021	2021-03-31	B.1.1.7
USA/PA-CDC-LC0038190/2021	2021-03-29	B.1.1.7
USA/PA-CDC-LC0038219/2021	2021-04-01	B.1.1.7
USA/PA-CDC-LC0038236/2021	2021-03-31	B.1.1.7
USA/PA-CDC-LC0038302/2021	2021-03-28	B.1.1.7
USA/PA-CDC-LC0038331/2021	2021-03-29	B.1.1.7
USA/PA-CDC-LC0038395/2021	2021-03-31	B.1.1.7
USA/PA-CDC-LC0038417/2021	2021-03-31	B.1.1.7
USA/PA-CDC-LC0038423/2021	2021-03-31	B.1.1.7
USA/PA-CDC-LC0038456/2021	2021-03-31	B.1.1.7
USA/PA-CDC-LC0038554/2021	2021-03-31	B.1.1.7
USA/PA-CDC-LC0038574/2021	2021-03-31	B.1.1.7
USA/PA-CDC-LC0038580/2021	2021-03-29	B.1.1.7
USA/PA-CDC-LC0038595/2021	2021-03-29	B.1.1.7
USA/PA-CDC-LC0038617/2021	2021-03-31	B.1.1.7
USA/PA-CDC-LC0038625/2021	2021-03-29	B.1.1.7
USA/PA-CDC-LC0038629/2021	2021-03-29	B.1.1.7
USA/PA-CDC-LC0038689/2021	2021-03-29	B.1.1.7
USA/PA-CDC-LC0038764/2021	2021-03-29	B.1.1.7
USA/PA-CDC-LC0038765/2021	2021-03-31	B.1.1.7
USA/PA-CDC-LC0038804/2021	2021-03-31	B.1.1.7
USA/PA-CDC-LC0038826/2021	2021-03-29	B.1.1.7
USA/PA-CDC-LC0038827/2021	2021-03-31	B.1.1.7
USA/PA-CDC-LC0038844/2021	2021-03-31	B.1.1.7
USA/PA-CDC-LC0038863/2021	2021-03-31	B.1.1.7
USA/PA-CDC-LC0038878/2021	2021-03-29	B.1.1.7
USA/PA-CDC-LC0038899/2021	2021-03-31	B.1.1.7
USA/PA-CDC-LC0038906/2021	2021-03-29	B.1.1.7
USA/PA-CDC-LC0038924/2021	2021-03-31	B.1.1.7
USA/PA-CDC-LC0038942/2021	2021-03-31	B.1.1.7
USA/PA-CDC-LC0038976/2021	2021-03-31	B.1.1.7
USA/PA-CDC-LC0038978/2021	2021-03-31	B.1.1.7
USA/PA-CDC-LC0039262/2021	2021-03-26	B.1.1.7
USA/PA-CDC-LC0039374/2021	2021-03-28	B.1.1.7
USA/PA-CDC-LC0039377/2021	2021-03-28	B.1.1.7
USA/PA-CDC-LC0039386/2021	2021-03-26	B.1.1.7
USA/PA-CDC-LC0039417/2021	2021-03-27	B.1.1.7
USA/PA-CDC-LC0039442/2021	2021-03-28	B.1.1.7
USA/PA-CDC-LC0039444/2021	2021-03-30	B.1.1.7
USA/PA-CDC-LC0039526/2021	2021-03-27	B.1.1.7
USA/PA-CDC-LC0039565/2021	2021-03-28	B.1.1.7
USA/PA-CDC-LC0039575/2021	2021-03-26	B.1.1.7
USA/PA-CDC-LC0039704/2021	2021-03-28	B.1.1.7
USA/PA-CDC-LC0040483/2021	2021-04-05	B.1.1.7
USA/PA-CDC-LC0041505/2021	2021-03-31	B.1.1.7
USA/PA-CDC-LC0041510/2021	2021-04-01	B.1.1.7
USA/PA-CDC-LC0041529/2021	2021-04-02	B.1.1.7
USA/PA-CDC-LC0041584/2021	2021-03-31	B.1.1.7
USA/PA-CDC-LC0041725/2021	2021-04-02	B.1.1.7
USA/PA-CDC-LC0041738/2021	2021-03-31	B.1.1.7
USA/PA-CDC-LC0041830/2021	2021-04-01	B.1.1.7
USA/PA-CDC-LC0041847/2021	2021-04-01	B.1.1.7
USA/PA-CDC-LC0041853/2021	2021-04-01	B.1.1.7
USA/PA-CDC-LC0041889/2021	2021-04-01	B.1.1.7
USA/PA-CDC-LC0041911/2021	2021-04-01	B.1.1.7
USA/PA-CDC-LC0041923/2021	2021-03-31	B.1.1.7
USA/PA-CDC-LC0041924/2021	2021-03-30	B.1.1.7
USA/PA-CDC-LC0041929/2021	2021-03-31	B.1.1.7
USA/PA-CDC-LC0041939/2021	2021-03-31	B.1.1.7
USA/PA-CDC-LC0042022/2021	2021-03-30	B.1.1.7
USA/PA-CDC-LC0042083/2021	2021-04-02	B.1.1.7
USA/PA-CDC-LC0042111/2021	2021-04-02	B.1.1.7
USA/PA-CDC-LC0042140/2021	2021-04-02	B.1.1.7
USA/PA-CDC-LC0042154/2021	2021-04-02	B.1.1.7
USA/PA-CDC-LC0042187/2021	2021-03-31	B.1.1.7
USA/PA-CDC-LC0042217/2021	2021-04-03	B.1.1.7
USA/PA-CDC-LC0042239/2021	2021-04-01	B.1.1.7
USA/PA-CDC-LC0042267/2021	2021-04-02	B.1.1.7
USA/PA-CDC-LC0042288/2021	2021-03-30	B.1.1.7
USA/PA-CDC-LC0042303/2021	2021-03-30	B.1.1.7
USA/PA-CDC-LC0042319/2021	2021-04-02	B.1.1.7
USA/PA-CDC-LC0042320/2021	2021-04-02	B.1.1.7
USA/PA-CDC-LC0042331/2021	2021-04-02	B.1.1.7
USA/PA-CDC-LC0042399/2021	2021-04-02	B.1.1.7
USA/PA-CDC-LC0042415/2021	2021-04-03	B.1.1.7
USA/PA-CDC-LC0042463/2021	2021-04-02	B.1.1.7
USA/PA-CDC-LC0042488/2021	2021-04-01	B.1.1.7
USA/PA-CDC-LC0042500/2021	2021-04-01	B.1.1.7
USA/PA-CDC-LC0042570/2021	2021-04-02	B.1.1.7
USA/PA-CDC-LC0042591/2021	2021-04-05	B.1.1.7
USA/PA-CDC-LC0042781/2021	2021-04-06	B.1.1.7
USA/PA-CDC-LC0042806/2021	2021-04-07	B.1.1.7
USA/PA-CDC-LC0042810/2021	2021-04-07	B.1.1.7
USA/PA-CDC-LC0042884/2021	2021-04-05	B.1.1.7
USA/PA-CDC-LC0042891/2021	2021-04-06	B.1.1.7
USA/PA-CDC-LC0042915/2021	2021-04-07	B.1.1.7
USA/PA-CDC-LC0042955/2021	2021-04-07	B.1.1.7
USA/PA-CDC-LC0043040/2021	2021-04-07	B.1.1.7
USA/PA-CDC-LC0043089/2021	2021-04-07	B.1.1.7
USA/PA-CDC-LC0043161/2021	2021-04-07	B.1.1.7
USA/PA-CDC-LC0043198/2021	2021-04-07	B.1.1.7
USA/PA-CDC-LC0043240/2021	2021-04-08	B.1.1.7
USA/PA-CDC-LC0043271/2021	2021-04-08	B.1.1.7
USA/PA-CDC-LC0043272/2021	2021-04-09	B.1.1.7
USA/PA-CDC-LC0043274/2021	2021-04-08	B.1.1.7
USA/PA-CDC-LC0043302/2021	2021-04-09	B.1.1.7
USA/PA-CDC-LC0043312/2021	2021-04-08	B.1.1.7
USA/PA-CDC-LC0043371/2021	2021-04-10	B.1.1.7
USA/PA-CDC-LC0043406/2021	2021-04-10	B.1.1.7
USA/PA-CDC-LC0043421/2021	2021-04-08	B.1.1.7
USA/PA-CDC-LC0043426/2021	2021-04-08	B.1.1.7
USA/PA-CDC-LC0043792/2021	2021-04-01	B.1.1.7
USA/PA-CDC-LC0043925/2021	2021-03-30	B.1.1.7
USA/PA-CDC-LC0043992/2021	2021-04-01	B.1.1.7
USA/PA-CDC-LC0044078/2021	2021-04-01	B.1.1.7
USA/PA-CDC-LC0044119/2021	2021-04-02	B.1.1.7
USA/PA-CDC-LC0044188/2021	2021-04-01	B.1.1.7
USA/PA-CDC-LC0044863/2021	2021-04-09	B.1.1.7
USA/PA-CDC-LC0044908/2021	2021-04-07	B.1.1.7
USA/PA-CDC-LC0044923/2021	2021-04-08	B.1.1.7
USA/PA-CDC-LC0044967/2021	2021-04-08	B.1.1.7
USA/PA-CDC-LC0044985/2021	2021-04-08	B.1.1.7
USA/PA-CDC-LC0044994/2021	2021-04-09	B.1.1.7
USA/PA-CDC-LC0045028/2021	2021-04-08	B.1.1.7
USA/PA-CDC-LC0045065/2021	2021-04-09	B.1.1.7
USA/PA-CDC-LC0045098/2021	2021-04-07	B.1.1.7
USA/PA-CDC-LC0045102/2021	2021-04-09	B.1.1.7
USA/PA-CDC-LC0045700/2021	2021-04-09	B.1.1.7
USA/PA-CDC-LC0045727/2021	2021-04-09	B.1.1.7
USA/PA-CDC-LC0045741/2021	2021-04-09	B.1.1.7
USA/PA-CDC-LC0045751/2021	2021-04-08	B.1.1.7
USA/PA-CDC-LC0045821/2021	2021-04-08	B.1.1.7
USA/PA-CDC-LC0045824/2021	2021-04-09	B.1.1.7
USA/PA-CDC-LC0045829/2021	2021-04-09	B.1.1.7
USA/PA-CDC-LC0045856/2021	2021-04-11	B.1.1.7
USA/PA-CDC-LC0045858/2021	2021-04-10	B.1.1.7
USA/PA-CDC-LC0045877/2021	2021-04-11	B.1.1.7
USA/PA-CDC-LC0045909/2021	2021-04-09	B.1.1.7
USA/PA-CDC-LC0045914/2021	2021-04-08	B.1.1.7
USA/PA-CDC-LC0045918/2021	2021-04-09	B.1.1.7
USA/PA-CDC-LC0046011/2021	2021-04-09	B.1.1.7
USA/PA-CDC-LC0046013/2021	2021-04-08	B.1.1.7
USA/PA-CDC-LC0046062/2021	2021-04-09	B.1.1.7
USA/PA-CDC-LC0046284/2021	2021-04-09	B.1.1.7
USA/PA-CDC-LC0046318/2021	2021-04-07	B.1.1.7
USA/PA-CDC-LC0046370/2021	2021-04-10	B.1.1.7
USA/PA-CDC-LC0046492/2021	2021-04-12	B.1.1.7
USA/PA-CDC-LC0046495/2021	2021-04-12	B.1.1.7
USA/PA-CDC-LC0046505/2021	2021-04-12	B.1.1.7
USA/PA-CDC-LC0046512/2021	2021-04-12	B.1.1.7
USA/PA-CDC-LC0046515/2021	2021-04-12	B.1.1.7
USA/PA-CDC-LC0046519/2021	2021-04-12	B.1.1.7
USA/PA-CDC-LC0046527/2021	2021-04-11	B.1.1.7
USA/PA-CDC-LC0046534/2021	2021-04-11	B.1.1.7
USA/PA-CDC-LC0046548/2021	2021-04-12	B.1.1.7
USA/PA-CDC-LC0046568/2021	2021-04-10	B.1.1.7
USA/PA-CDC-LC0046622/2021	2021-04-12	B.1.1.7
USA/PA-CDC-LC0046747/2021	2021-04-12	B.1.1.7
USA/PA-CDC-LC0046814/2021	2021-04-12	B.1.1.7
USA/PA-CDC-LC0046821/2021	2021-04-12	B.1.1.7
USA/PA-CDC-LC0046824/2021	2021-04-12	B.1.1.7
USA/PA-CDC-LC0046839/2021	2021-04-12	B.1.1.7
USA/PA-CDC-LC0046868/2021	2021-04-12	B.1.1.7
USA/PA-CDC-LC0046962/2021	2021-04-12	B.1.1.7
USA/PA-CDC-LC0046971/2021	2021-04-12	B.1.1.7
USA/PA-CDC-LC0100478/2021	2021-07-14	AY.25
USA/PA-CDC-LC0100488/2021	2021-07-15	AY.25
USA/PA-CDC-LC0100510/2021	2021-07-14	AY.25
USA/PA-CDC-LC0100523/2021	2021-07-16	AY.25
USA/PA-CDC-LC0110859/2021	2021-07-15	AY.25
USA/PA-CDC-LC0110969/2021	2021-07-16	AY.25
USA/PA-CDC-LC0131911/2021	2021-07-22	AY.25
USA/PA-CDC-LC0132050/2021	2021-07-24	AY.25
USA/PA-CDC-LC0132311/2021	2021-07-19	AY.25
USA/PA-CDC-LC0132398/2021	2021-07-20	AY.25
USA/PA-CDC-LC0141010/2021	2021-07-27	AY.25
USA/PA-CDC-LC0141038/2021	2021-07-27	AY.25
USA/PA-CDC-LC0141297/2021	2021-07-27	AY.25.1
USA/PA-CDC-LC0141331/2021	2021-07-26	AY.25
USA/PA-CDC-LC0141376/2021	2021-07-27	AY.25
USA/PA-CDC-LC0141953/2021	2021-07-27	AY.25
USA/PA-CDC-LC0146462/2021	2021-07-28	AY.25
USA/PA-CDC-LC0148037/2021	2021-07-28	AY.25
USA/PA-CDC-LC0148047/2021	2021-07-27	AY.25.1
USA/PA-CDC-LC0148106/2021	2021-07-28	AY.25.1
USA/PA-CDC-LC0153981/2021	2021-07-29	AY.25
USA/PA-CDC-LC0154170/2021	2021-07-30	AY.25
USA/PA-CDC-LC0154208/2021	2021-07-30	AY.25
USA/PA-CDC-LC0154382/2021	2021-07-30	AY.25
USA/PA-CDC-LC0154402/2021	2021-07-30	AY.25
USA/PA-CDC-LC0154413/2021	2021-07-29	AY.25
USA/PA-CDC-LC0154430/2021	2021-07-31	AY.25
USA/PA-CDC-LC0154490/2021	2021-07-29	AY.25.1
USA/PA-CDC-LC0156614/2021	2021-08-05	AY.25
USA/PA-CDC-LC0156887/2021	2021-08-03	AY.25.1
USA/PA-CDC-LC0157165/2021	2021-08-04	AY.25.1
USA/PA-CDC-LC0157193/2021	2021-08-04	AY.25.1
USA/PA-CDC-LC0157229/2021	2021-08-04	AY.25.1
USA/PA-CDC-LC0157253/2021	2021-08-04	AY.25.1
USA/PA-CDC-LC0165198/2021	2021-08-06	AY.25.1
USA/PA-CDC-LC0165380/2021	2021-08-06	AY.25
USA/PA-CDC-LC0165414/2021	2021-08-05	AY.25.1
USA/PA-CDC-LC0167103/2021	2021-08-02	AY.25.1
USA/PA-CDC-LC0167316/2021	2021-08-03	AY.25.1
USA/PA-CDC-LC0167330/2021	2021-08-02	AY.25.1
USA/PA-CDC-LC0167675/2021	2021-08-02	AY.25.1
USA/PA-CDC-LC0167736/2021	2021-08-02	AY.25
USA/PA-CDC-LC0169260/2021	2021-08-01	AY.25.1
USA/PA-CDC-LC0170656/2021	2021-08-02	AY.25.1
USA/PA-CDC-LC0170675/2021	2021-08-02	AY.25.1
USA/PA-CDC-LC0170774/2021	2021-07-30	AY.25
USA/PA-CDC-LC0172091/2021	2021-08-04	AY.25.1
USA/PA-CDC-LC0172139/2021	2021-08-06	AY.25.1
USA/PA-CDC-LC0172168/2021	2021-08-06	AY.25.1
USA/PA-CDC-LC0172188/2021	2021-08-07	AY.25.1
USA/PA-CDC-LC0172200/2021	2021-08-06	AY.25.1
USA/PA-CDC-LC0172233/2021	2021-08-04	AY.25
USA/PA-CDC-LC0172265/2021	2021-08-06	AY.25
USA/PA-CDC-LC0172297/2021	2021-08-06	AY.25.1
USA/PA-CDC-LC0172356/2021	2021-08-06	AY.25
USA/PA-CDC-LC0172371/2021	2021-08-07	AY.103
USA/PA-CDC-LC0172521/2021	2021-08-06	AY.25
USA/PA-CDC-LC0172555/2021	2021-08-07	AY.103
USA/PA-CDC-LC0172598/2021	2021-08-06	AY.25
USA/PA-CDC-LC0173850/2021	2021-07-30	AY.25
USA/PA-CDC-LC0173885/2021	2021-07-30	AY.25.1
USA/PA-CDC-LC0173974/2021	2021-08-01	AY.25
USA/PA-CDC-LC0173975/2021	2021-07-31	AY.25
USA/PA-CDC-LC0174013/2021	2021-08-01	AY.25
USA/PA-CDC-LC0175342/2021	2021-08-12	AY.25.1
USA/PA-CDC-LC0175385/2021	2021-08-11	AY.25
USA/PA-CDC-LC0175386/2021	2021-08-11	AY.25
USA/PA-CDC-LC0175461/2021	2021-08-09	AY.25
USA/PA-CDC-LC0175628/2021	2021-08-11	AY.103
USA/PA-CDC-LC0175721/2021	2021-08-11	AY.103
USA/PA-CDC-LC0176887/2021	2021-08-07	AY.25
USA/PA-CDC-LC0176980/2021	2021-08-08	AY.25.1
USA/PA-CDC-LC0177124/2021	2021-08-05	AY.25.1
USA/PA-CDC-LC0177663/2021	2021-08-08	AY.25.1
USA/PA-CDC-LC0177676/2021	2021-08-08	AY.103
USA/PA-CDC-LC0178121/2021	2021-08-09	AY.25.1
USA/PA-CDC-LC0178130/2021	2021-08-07	AY.25
USA/PA-CDC-LC0178546/2021	2021-08-09	AY.25
USA/PA-CDC-LC0178558/2021	2021-08-09	AY.25.1
USA/PA-CDC-LC0178785/2021	2021-08-09	AY.25.1
USA/PA-CDC-LC0178786/2021	2021-08-09	AY.103
USA/PA-CDC-LC0178846/2021	2021-08-09	AY.25.1
USA/PA-CDC-LC0178863/2021	2021-08-09	AY.25
USA/PA-CDC-LC0178864/2021	2021-08-09	AY.25.1
USA/PA-CDC-LC0178865/2021	2021-08-09	AY.25
USA/PA-CDC-LC0179113/2021	2021-08-09	AY.103
USA/PA-CDC-LC0179114/2021	2021-08-09	AY.103
USA/PA-CDC-LC0180196/2021	2021-08-10	AY.103
USA/PA-CDC-LC0180232/2021	2021-08-10	AY.103
USA/PA-CDC-LC0180373/2021	2021-08-10	AY.103
USA/PA-CDC-LC0180374/2021	2021-08-10	AY.103
USA/PA-CDC-LC0180381/2021	2021-08-10	AY.25.1
USA/PA-CDC-LC0180575/2021	2021-08-09	AY.25.1
USA/PA-CDC-LC0180693/2021	2021-08-08	AY.103
USA/PA-CDC-LC0180715/2021	2021-08-08	AY.103
USA/PA-CDC-LC0180769/2021	2021-08-08	AY.103
USA/PA-CDC-LC0181168/2021	2021-08-07	AY.25.1
USA/PA-CDC-LC0181973/2021	2021-08-13	AY.103
USA/PA-CDC-LC0182029/2021	2021-08-10	AY.25.1
USA/PA-CDC-LC0182053/2021	2021-08-10	AY.103
USA/PA-CDC-LC0182361/2021	2021-08-10	AY.103
USA/PA-CDC-LC0182427/2021	2021-08-06	AY.25
USA/PA-CDC-LC0182494/2021	2021-08-06	AY.25
USA/PA-CDC-LC0182583/2021	2021-08-06	AY.25
USA/PA-CDC-LC0183923/2021	2021-08-12	AY.25.1
USA/PA-CDC-LC0187244/2021	2021-08-13	AY.25.1
USA/PA-CDC-LC0187510/2021	2021-08-16	AY.116.1
USA/PA-CDC-LC0187698/2021	2021-08-16	AY.25.1
USA/PA-CDC-LC0188550/2021	2021-08-09	AY.25
USA/PA-CDC-LC0188568/2021	2021-08-09	AY.25.1
USA/PA-CDC-LC0188569/2021	2021-08-09	AY.25
USA/PA-CDC-LC0188570/2021	2021-08-09	AY.25
USA/PA-CDC-LC0191619/2021	2021-08-13	AY.103
USA/PA-CDC-LC0191621/2021	2021-08-12	AY.25
USA/PA-CDC-LC0191627/2021	2021-08-14	AY.103
USA/PA-CDC-LC0191660/2021	2021-08-11	AY.25
USA/PA-CDC-LC0191799/2021	2021-08-11	AY.103
USA/PA-CDC-LC0191809/2021	2021-08-11	AY.25.1
USA/PA-CDC-LC0191835/2021	2021-08-11	AY.25
USA/PA-CDC-LC0191876/2021	2021-08-11	AY.103
USA/PA-CDC-LC0191961/2021	2021-08-11	AY.103
USA/PA-CDC-LC0192380/2021	2021-08-11	AY.25
USA/PA-CDC-LC0192390/2021	2021-08-11	AY.25
USA/PA-CDC-LC0192396/2021	2021-08-11	AY.103
USA/PA-CDC-LC0192404/2021	2021-08-10	AY.25.1
USA/PA-CDC-LC0192415/2021	2021-08-11	AY.25.1
USA/PA-CDC-LC0192464/2021	2021-08-11	AY.103
USA/PA-CDC-LC0192483/2021	2021-08-10	AY.103
USA/PA-CDC-LC0192486/2021	2021-08-11	AY.103
USA/PA-CDC-LC0192504/2021	2021-08-11	AY.103
USA/PA-CDC-LC0192506/2021	2021-08-11	AY.103
USA/PA-CDC-LC0192507/2021	2021-08-11	AY.103
USA/PA-CDC-LC0192537/2021	2021-08-11	AY.25
USA/PA-CDC-LC0192541/2021	2021-08-11	AY.103
USA/PA-CDC-LC0192935/2021	2021-08-12	AY.103
USA/PA-CDC-LC0192944/2021	2021-08-11	AY.103
USA/PA-CDC-LC0192947/2021	2021-08-11	AY.25
USA/PA-CDC-LC0192949/2021	2021-08-11	AY.25
USA/PA-CDC-LC0192950/2021	2021-08-12	AY.25
USA/PA-CDC-LC0193031/2021	2021-08-13	AY.25
USA/PA-CDC-LC0193061/2021	2021-08-14	AY.25.1
USA/PA-CDC-LC0193069/2021	2021-08-12	AY.25.1
USA/PA-CDC-LC0193077/2021	2021-08-13	AY.103
USA/PA-CDC-LC0193093/2021	2021-08-13	AY.103
USA/PA-CDC-LC0193096/2021	2021-08-13	AY.103
USA/PA-CDC-LC0193112/2021	2021-08-14	AY.25
USA/PA-CDC-LC0193113/2021	2021-08-14	AY.25
USA/PA-CDC-LC0193342/2021	2021-08-14	AY.25.1
USA/PA-CDC-LC0193349/2021	2021-08-13	AY.25
USA/PA-CDC-LC0193400/2021	2021-08-13	AY.103
USA/PA-CDC-LC0193413/2021	2021-08-12	AY.25
USA/PA-CDC-LC0193443/2021	2021-08-12	AY.103
USA/PA-CDC-LC0193446/2021	2021-08-13	AY.25
USA/PA-CDC-LC0193455/2021	2021-08-12	AY.103
USA/PA-CDC-LC0193458/2021	2021-08-13	AY.103
USA/PA-CDC-LC0193461/2021	2021-08-13	AY.103
USA/PA-CDC-LC0193464/2021	2021-08-14	AY.25.1
USA/PA-CDC-LC0193471/2021	2021-08-13	AY.103
USA/PA-CDC-LC0193518/2021	2021-08-15	AY.25
USA/PA-CDC-LC0193552/2021	2021-08-15	AY.25.1
USA/PA-CDC-LC0193617/2021	2021-08-12	AY.103
USA/PA-CDC-LC0195075/2021	2021-08-19	AY.25
USA/PA-CDC-LC0195838/2021	2021-08-16	AY.103
USA/PA-CDC-LC0195844/2021	2021-08-16	AY.25.1
USA/PA-CDC-LC0195852/2021	2021-08-16	AY.25
USA/PA-CDC-LC0195853/2021	2021-08-16	AY.103
USA/PA-CDC-LC0195878/2021	2021-08-14	AY.103
USA/PA-CDC-LC0195881/2021	2021-08-15	AY.25.1
USA/PA-CDC-LC0197248/2021	2021-08-17	AY.25
USA/PA-CDC-LC0197259/2021	2021-08-17	AY.25
USA/PA-CDC-LC0197356/2021	2021-08-17	AY.103
USA/PA-CDC-LC0197566/2021	2021-08-18	AY.103
USA/PA-CDC-LC0197660/2021	2021-08-17	AY.103
USA/PA-CDC-LC0197680/2021	2021-08-18	AY.103
USA/PA-CDC-LC0197687/2021	2021-08-18	AY.25
USA/PA-CDC-LC0197695/2021	2021-08-18	AY.103
USA/PA-CDC-LC0197696/2021	2021-08-18	AY.103
USA/PA-CDC-LC0197706/2021	2021-08-18	AY.103
USA/PA-CDC-LC0197746/2021	2021-08-17	AY.103
USA/PA-CDC-LC0197747/2021	2021-08-17	AY.25
USA/PA-CDC-LC0197803/2021	2021-08-18	AY.25
USA/PA-CDC-LC0197837/2021	2021-08-17	AY.103
USA/PA-CDC-LC0198821/2021	2021-08-19	AY.25
USA/PA-CDC-LC0201199/2021	2021-08-18	AY.103
USA/PA-CDC-LC0201342/2021	2021-08-18	AY.25
USA/PA-CDC-LC0201356/2021	2021-08-18	AY.103
USA/PA-CDC-LC0203408/2021	2021-08-09	AY.25.1
USA/PA-CDC-LC0206169/2021	2021-08-19	AY.25.1
USA/PA-CDC-LC0206468/2021	2021-08-18	AY.103
USA/PA-CDC-LC0206482/2021	2021-08-19	AY.25
USA/PA-CDC-LC0206483/2021	2021-08-19	AY.103
USA/PA-CDC-LC0206484/2021	2021-08-19	AY.103
USA/PA-CDC-LC0206486/2021	2021-08-19	AY.25
USA/PA-CDC-LC0206490/2021	2021-08-18	AY.25
USA/PA-CDC-LC0206496/2021	2021-08-19	AY.25
USA/PA-CDC-LC0206530/2021	2021-08-19	AY.25
USA/PA-CDC-LC0206563/2021	2021-08-18	AY.25.1
USA/PA-CDC-LC0206586/2021	2021-08-19	AY.25
USA/PA-CDC-LC0206930/2021	2021-08-12	AY.103
USA/PA-CDC-LC0207055/2021	2021-08-21	AY.25
USA/PA-CDC-LC0207058/2021	2021-08-20	AY.25
USA/PA-CDC-LC0207086/2021	2021-08-20	AY.25.1
USA/PA-CDC-LC0207218/2021	2021-08-20	AY.25
USA/PA-CDC-LC0207220/2021	2021-08-20	AY.25.1
USA/PA-CDC-LC0207239/2021	2021-08-19	AY.103
USA/PA-CDC-LC0207262/2021	2021-08-18	AY.103
USA/PA-CDC-LC0207283/2021	2021-08-20	AY.25
USA/PA-CDC-LC0207327/2021	2021-08-14	AY.25
USA/PA-CDC-LC0207691/2021	2021-08-19	AY.25
USA/PA-CDC-LC0207845/2021	2021-08-19	AY.103
USA/PA-CDC-LC0207850/2021	2021-08-19	AY.103
USA/PA-CDC-LC0209459/2021	2021-08-17	AY.103
USA/PA-CDC-LC0213837/2021	2021-08-14	AY.25
USA/PA-CDC-LC0217820/2021	2021-08-24	AY.25.1
USA/PA-CDC-LC0219968/2021	2021-08-11	AY.103
USA/PA-CDC-LC0221142/2021	2021-08-19	AY.103
USA/PA-CDC-LC0221163/2021	2021-08-20	AY.25
USA/PA-CDC-LC0221175/2021	2021-08-18	AY.116.1
USA/PA-CDC-LC0221178/2021	2021-08-21	AY.25
USA/PA-CDC-LC0221187/2021	2021-08-20	AY.25
USA/PA-CDC-LC0221201/2021	2021-08-20	AY.25
USA/PA-CDC-LC0222253/2021	2021-08-21	AY.116.1
USA/PA-CDC-LC0223161/2021	2021-08-14	AY.103
USA/PA-CDC-LC0223580/2021	2021-08-17	AY.103
USA/PA-CDC-LC0223606/2021	2021-08-16	AY.25
USA/PA-CDC-LC0223991/2021	2021-08-17	AY.103
USA/PA-CDC-LC0224112/2021	2021-08-20	AY.25.1
USA/PA-CDC-LC0224122/2021	2021-08-22	AY.25
USA/PA-CDC-LC0224456/2021	2021-08-23	AY.25.1
USA/PA-CDC-LC0228406/2021	2021-08-20	AY.25
USA/PA-CDC-LC0228436/2021	2021-08-20	AY.25.1
USA/PA-CDC-LC0228452/2021	2021-08-19	AY.103
USA/PA-CDC-LC0230887/2021	2021-08-18	AY.25
USA/PA-CDC-LC0230921/2021	2021-08-18	AY.25
USA/PA-CDC-LC0231223/2021	2021-08-19	AY.103
USA/PA-CDC-LC0231326/2021	2021-08-19	AY.103
USA/PA-CDC-LC0231337/2021	2021-08-18	AY.25.1
USA/PA-CDC-LC0231481/2021	2021-08-18	AY.25
USA/PA-CDC-LC0233563/2021	2021-08-21	AY.25.1
USA/PA-CDC-LC0240093/2021	2021-09-03	AY.44
USA/PA-CDC-LC0241763/2021	2021-09-01	AY.44
USA/PA-CDC-LC0242016/2021	2021-09-01	AY.44
USA/PA-CDC-LC0243820/2021	2021-08-18	AY.25.1
USA/PA-CDC-LC0243871/2021	2021-08-19	AY.103
USA/PA-CDC-LC0243875/2021	2021-08-19	AY.25
USA/PA-CDC-LC0244008/2021	2021-08-19	AY.103
USA/PA-CDC-LC0244017/2021	2021-08-18	AY.25
USA/PA-CDC-LC0244020/2021	2021-08-17	AY.25
USA/PA-CDC-LC0244031/2021	2021-08-19	AY.103
USA/PA-CDC-LC0244036/2021	2021-08-19	AY.103
USA/PA-CDC-LC0244057/2021	2021-08-18	AY.103
USA/PA-CDC-LC0244065/2021	2021-08-19	AY.103
USA/PA-CDC-LC0244078/2021	2021-08-19	AY.25
USA/PA-CDC-LC0251658/2021	2021-08-19	AY.103
USA/PA-CDC-LC0251767/2021	2021-08-19	AY.25.1
USA/PA-CDC-LC0254036/2021	2021-09-01	AY.44
USA/PA-CDC-LC0254574/2021	2021-09-02	AY.44
USA/PA-CDC-LC0254770/2021	2021-09-04	AY.44
USA/PA-CDC-LC0254865/2021	2021-09-01	AY.44
USA/PA-CDC-LC0255463/2021	2021-09-03	AY.44
USA/PA-CDC-LC0255513/2021	2021-09-02	AY.44
USA/PA-CDC-LC0255854/2021	2021-09-02	AY.44
USA/PA-CDC-LC0255867/2021	2021-09-02	AY.44
USA/PA-CDC-LC0255873/2021	2021-09-02	AY.44
USA/PA-CDC-LC0256029/2021	2021-09-02	AY.44
USA/PA-CDC-LC0256196/2021	2021-09-02	AY.44
USA/PA-CDC-LC0256232/2021	2021-09-06	AY.44
USA/PA-CDC-LC0256430/2021	2021-09-03	AY.44
USA/PA-CDC-LC0256478/2021	2021-09-03	AY.44
USA/PA-CDC-LC0256521/2021	2021-09-04	AY.44
USA/PA-CDC-LC0256870/2021	2021-09-02	AY.44
USA/PA-CDC-LC0256953/2021	2021-09-04	AY.44
USA/PA-CDC-LC0257018/2021	2021-09-07	AY.44
USA/PA-CDC-LC0257090/2021	2021-09-07	AY.44
USA/PA-CDC-LC0257261/2021	2021-09-08	AY.44
USA/PA-CDC-LC0257281/2021	2021-09-08	AY.44
USA/PA-CDC-LC0257452/2021	2021-09-02	AY.44
USA/PA-CDC-LC0257605/2021	2021-09-03	AY.44
USA/PA-CDC-LC0257923/2021	2021-09-05	AY.44
USA/PA-CDC-LC0258069/2021	2021-09-08	AY.44
USA/PA-CDC-LC0258250/2021	2021-09-08	AY.44
USA/PA-CDC-LC0258255/2021	2021-09-08	AY.44
USA/PA-CDC-LC0258257/2021	2021-09-08	AY.44
USA/PA-CDC-LC0261293/2021	2021-09-10	AY.44
USA/PA-CDC-LC0261318/2021	2021-09-10	AY.44
USA/PA-CDC-LC0261340/2021	2021-09-10	AY.44
USA/PA-CDC-LC0261360/2021	2021-09-11	AY.44
USA/PA-CDC-LC0261459/2021	2021-09-10	AY.44
USA/PA-CDC-LC0261516/2021	2021-09-11	AY.44
USA/PA-CDC-LC0261530/2021	2021-09-11	AY.44
USA/PA-CDC-LC0261616/2021	2021-09-10	AY.44
USA/PA-CDC-LC0261651/2021	2021-09-10	AY.44
USA/PA-CDC-LC0261720/2021	2021-09-10	AY.44
USA/PA-CDC-LC0261861/2021	2021-09-09	AY.44
USA/PA-CDC-LC0264549/2021	2021-09-10	AY.44
USA/PA-CDC-LC0264645/2021	2021-09-10	AY.44
USA/PA-CDC-LC0267322/2021	2021-09-08	AY.44
USA/PA-CDC-LC0267785/2021	2021-09-07	AY.44
USA/PA-CDC-LC0268042/2021	2021-09-06	AY.44
USA/PA-CDC-LC0269715/2021	2021-09-03	AY.44
USA/PA-CDC-LC0273099/2021	2021-09-13	AY.44
USA/PA-CDC-LC0276566/2021	2021-09-13	AY.44
USA/PA-CDC-LC0276620/2021	2021-09-14	AY.44
USA/PA-CDC-LC0276720/2021	2021-09-13	AY.44
USA/PA-CDC-LC0276722/2021	2021-09-14	AY.44
USA/PA-CDC-LC0276816/2021	2021-09-13	AY.44
USA/PA-CDC-LC0276897/2021	2021-09-11	AY.44
USA/PA-CDC-LC0276898/2021	2021-09-11	AY.44
USA/PA-CDC-LC0277093/2021	2021-09-15	AY.44
USA/PA-CDC-LC0277393/2021	2021-09-14	AY.44
USA/PA-CDC-LC0277397/2021	2021-09-14	AY.44
USA/PA-CDC-LC0277435/2021	2021-09-15	AY.44
USA/PA-CDC-LC0277869/2021	2021-09-15	AY.44
USA/PA-CDC-LC0279096/2021	2021-09-02	AY.44
USA/PA-CDC-LC0279543/2021	2021-09-03	AY.44
USA/PA-CDC-LC0281261/2021	2021-09-01	AY.44
USA/PA-CDC-LC0283437/2021	2021-09-15	AY.44
USA/PA-CDC-LC0285405/2021	2021-09-07	AY.44
USA/PA-CDC-LC0285406/2021	2021-09-07	AY.44
USA/PA-CDC-LC0285433/2021	2021-09-07	AY.44
USA/PA-CDC-LC0285480/2021	2021-09-05	AY.44
USA/PA-CDC-LC0285913/2021	2021-09-09	AY.44
USA/PA-CDC-LC0287204/2021	2021-09-07	AY.44
USA/PA-CDC-LC0287589/2021	2021-09-17	AY.44
USA/PA-CDC-LC0287977/2021	2021-09-19	AY.44
USA/PA-CDC-LC0288018/2021	2021-09-16	AY.44
USA/PA-CDC-LC0288240/2021	2021-09-17	AY.44
USA/PA-CDC-LC0288293/2021	2021-09-20	AY.44
USA/PA-CDC-LC0288869/2021	2021-09-17	AY.44
USA/PA-CDC-LC0289986/2021	2021-09-16	AY.44
USA/PA-CDC-LC0290094/2021	2021-09-16	AY.44
USA/PA-CDC-LC0290110/2021	2021-09-17	AY.44
USA/PA-CDC-LC0290182/2021	2021-09-19	AY.44
USA/PA-CDC-LC0290228/2021	2021-09-17	AY.44
USA/PA-CDC-LC0291579/2021	2021-09-20	AY.44
USA/PA-CDC-LC0291653/2021	2021-09-19	AY.44
USA/PA-CDC-LC0295030/2021	2021-09-08	AY.44
USA/PA-CDC-LC0296654/2021	2021-09-11	AY.44
USA/PA-CDC-LC0297325/2021	2021-09-18	AY.44
USA/PA-CDC-LC0298703/2021	2021-09-13	AY.44
USA/PA-CDC-LC0298734/2021	2021-09-12	AY.44
USA/PA-CDC-LC0298767/2021	2021-09-13	AY.44
USA/PA-CDC-LC0300053/2021	2021-09-16	AY.44
USA/PA-CDC-LC0301537/2021	2021-09-08	AY.44
USA/PA-CDC-LC0301538/2021	2021-09-08	AY.44
USA/PA-CDC-LC0302999/2021	2021-09-21	AY.44
USA/PA-CDC-LC0304223/2021	2021-09-15	AY.44
USA/PA-CDC-LC0305550/2021	2021-09-29	AY.39
USA/PA-CDC-LC0308387/2021	2021-09-29	AY.39
USA/PA-CDC-LC0309979/2021	2021-09-30	AY.39
USA/PA-CDC-LC0310273/2021	2021-10-01	AY.39
USA/PA-CDC-LC0313129/2021	2021-09-21	AY.44
USA/PA-CDC-LC0314341/2021	2021-09-21	AY.44
USA/PA-CDC-LC0321111/2021	2021-10-06	AY.39
USA/PA-CDC-LC0321446/2021	2021-10-08	AY.39
USA/PA-CDC-LC0321514/2021	2021-10-07	AY.39
USA/PA-CDC-LC0322595/2021	2021-09-30	AY.39
USA/PA-CDC-LC0322610/2021	2021-09-30	AY.39
USA/PA-CDC-LC0322946/2021	2021-09-29	AY.39
USA/PA-CDC-LC0334557/2021	2021-10-05	AY.39
USA/PA-CDC-LC0335790/2021	2021-10-06	AY.39
USA/PA-CDC-LC0651602/2022	2022-05-20	BA.2
USA/PA-CDC-LC0661442/2022	2022-05-20	BA.2
USA/PA-CDC-LC0667777/2022	2022-05-20	BA.2
USA/PA-CDC-LC0671274/2022	2022-05-21	BA.2
USA/PA-CDC-LC0672476/2022	2022-05-26	BA.2
USA/PA-CDC-LC0673133/2022	2022-05-26	BA.2
USA/PA-CDC-LC0673244/2022	2022-05-27	BA.2
USA/PA-CDC-LC0675038/2022	2022-05-24	BA.2
USA/PA-CDC-LC0675972/2022	2022-05-23	BA.2
USA/PA-CDC-LC0679092/2022	2022-05-28	BA.2
USA/PA-CDC-LC0681460/2022	2022-06-01	BA.2
USA/PA-CDC-LC0685155/2022	2022-05-31	BA.2
USA/PA-CDC-LC0688637/2022	2022-05-26	BA.2
USA/PA-CDC-LC0701334/2022	2022-06-07	BA.2
USA/PA-CDC-LC0701805/2022	2022-06-10	BA.2
USA/PA-CDC-LC0705071/2022	2022-06-01	BA.2
USA/PA-CDC-LC0705775/2022	2022-06-11	BA.2
USA/PA-CDC-LC0711865/2022	2022-06-11	BA.2
USA/PA-CDC-LC0713630/2022	2022-06-13	BA.2
USA/PA-CDC-MMB09488366/2021	2021-07-27	AY.25
USA/PA-CDC-MMB09500901/2021	2021-07-28	AY.25.1
USA/PA-CDC-MMB09531904/2021	2021-07-30	AY.25.1
USA/PA-CDC-MMB09534483/2021	2021-07-30	AY.25
USA/PA-CDC-MMB09549534/2021	2021-08-02	AY.25.1
USA/PA-CDC-MMB09553322/2021	2021-08-02	AY.25.1
USA/PA-CDC-MMB09590175/2021	2021-08-04	AY.25.1
USA/PA-CDC-MMB09614419/2021	2021-08-06	AY.25
USA/PA-CDC-MMB09650153/2021	2021-08-09	AY.25
USA/PA-CDC-MMB09651378/2021	2021-08-09	AY.103
USA/PA-CDC-MMB09654933/2021	2021-08-09	AY.103
USA/PA-CDC-MMB09655362/2021	2021-08-09	AY.103
USA/PA-CDC-MMB09670774/2021	2021-08-09	AY.25
USA/PA-CDC-MMB09674534/2021	2021-08-10	AY.103
USA/PA-CDC-MMB09676747/2021	2021-08-10	AY.103
USA/PA-CDC-MMB09685473/2021	2021-08-11	AY.25
USA/PA-CDC-MMB09697962/2021	2021-08-11	AY.103
USA/PA-CDC-MMB09780719/2021	2021-08-16	AY.103
USA/PA-CDC-MMB09831505/2021	2021-08-18	AY.25
USA/PA-CDC-MMB09832775/2021	2021-08-18	AY.103
USA/PA-CDC-MMB09834711/2021	2021-08-18	AY.103
USA/PA-CDC-MMB10356439/2021	2021-09-10	AY.44
USA/PA-CDC-MMB10471397/2021	2021-09-15	AY.44
USA/PA-CDC-MMB10523992/2021	2021-09-17	AY.44
USA/PA-CDC-MMB10771735/2021	2021-09-29	AY.39
USA/PA-CDC-QDX21607031/2021	2021-02-01	B.1.243
USA/PA-CDC-QDX21867386/2021	2021-02-07	B.1.243
USA/PA-CDC-QDX23319923/2021	2021-03-26	B.1.1.7
USA/PA-CDC-QDX23320095/2021	2021-03-26	B.1.1.7
USA/PA-CDC-QDX23320197/2021	2021-03-26	B.1.1.7
USA/PA-CDC-QDX23320460/2021	2021-03-26	B.1.1.7
USA/PA-CDC-QDX23354509/2021	2021-03-26	B.1.1.7
USA/PA-CDC-QDX23354556/2021	2021-03-26	B.1.1.7
USA/PA-CDC-QDX23354666/2021	2021-03-27	B.1.1.7
USA/PA-CDC-QDX23354767/2021	2021-03-27	B.1.1.7
USA/PA-CDC-QDX23354815/2021	2021-03-27	B.1.1.7
USA/PA-CDC-QDX23354847/2021	2021-03-26	B.1.1.7
USA/PA-CDC-QDX23396069/2021	2021-03-26	B.1.1.7
USA/PA-CDC-QDX23396079/2021	2021-03-29	B.1.1.7
USA/PA-CDC-QDX23396083/2021	2021-03-27	B.1.1.7
USA/PA-CDC-QDX23396084/2021	2021-03-27	B.1.1.7
USA/PA-CDC-QDX23396087/2021	2021-03-27	B.1.1.7
USA/PA-CDC-QDX23396088/2021	2021-03-27	B.1.1.7
USA/PA-CDC-QDX23396089/2021	2021-03-27	B.1.1.7
USA/PA-CDC-QDX23396091/2021	2021-03-27	B.1.1.7
USA/PA-CDC-QDX23396092/2021	2021-03-27	B.1.1.7
USA/PA-CDC-QDX23396094/2021	2021-03-27	B.1.1.7
USA/PA-CDC-QDX23396096/2021	2021-03-27	B.1.1.7
USA/PA-CDC-QDX23396098/2021	2021-03-27	B.1.1.7
USA/PA-CDC-QDX23396099/2021	2021-03-27	B.1.1.7
USA/PA-CDC-QDX23396100/2021	2021-03-27	B.1.1.7
USA/PA-CDC-QDX23396101/2021	2021-03-27	B.1.1.7
USA/PA-CDC-QDX23396102/2021	2021-03-27	B.1.1.7
USA/PA-CDC-QDX23396103/2021	2021-03-27	B.1.1.7
USA/PA-CDC-QDX23396105/2021	2021-03-27	B.1.1.7
USA/PA-CDC-QDX23396107/2021	2021-03-27	B.1.1.7
USA/PA-CDC-QDX23396108/2021	2021-03-27	B.1.1.7
USA/PA-CDC-QDX23396109/2021	2021-03-27	B.1.1.7
USA/PA-CDC-QDX23396111/2021	2021-03-27	B.1.1.7
USA/PA-CDC-QDX23396112/2021	2021-03-27	B.1.1.7
USA/PA-CDC-QDX23396114/2021	2021-03-27	B.1.1.7
USA/PA-CDC-QDX23396116/2021	2021-03-27	B.1.1.7
USA/PA-CDC-QDX23396118/2021	2021-03-27	B.1.1.7
USA/PA-CDC-QDX23396122/2021	2021-03-27	B.1.1.7
USA/PA-CDC-QDX23396126/2021	2021-03-27	B.1.1.7
USA/PA-CDC-QDX23396127/2021	2021-03-27	B.1.1.7
USA/PA-CDC-QDX23396130/2021	2021-03-27	B.1.1.7
USA/PA-CDC-QDX23396132/2021	2021-03-27	B.1.1.7
USA/PA-CDC-QDX23396139/2021	2021-03-27	B.1.1.7
USA/PA-CDC-QDX23396141/2021	2021-03-27	B.1.1.7
USA/PA-CDC-QDX23396143/2021	2021-03-27	B.1.1.7
USA/PA-CDC-QDX23396145/2021	2021-03-27	B.1.1.7
USA/PA-CDC-QDX23396146/2021	2021-03-27	B.1.1.7
USA/PA-CDC-QDX23396151/2021	2021-03-27	B.1.1.7
USA/PA-CDC-QDX23396154/2021	2021-03-27	B.1.1.7
USA/PA-CDC-QDX23396156/2021	2021-03-27	B.1.1.7
USA/PA-CDC-QDX23396157/2021	2021-03-27	B.1.1.7
USA/PA-CDC-QDX23396158/2021	2021-03-27	B.1.1.7
USA/PA-CDC-QDX23396159/2021	2021-03-27	B.1.1.7
USA/PA-CDC-QDX23396160/2021	2021-03-27	B.1.1.7
USA/PA-CDC-QDX23396161/2021	2021-03-27	B.1.1.7
USA/PA-CDC-QDX23396162/2021	2021-03-27	B.1.1.7
USA/PA-CDC-QDX23396165/2021	2021-03-27	B.1.1.7
USA/PA-CDC-QDX23396166/2021	2021-03-27	B.1.1.7
USA/PA-CDC-QDX23396168/2021	2021-03-27	B.1.1.7
USA/PA-CDC-QDX23396170/2021	2021-03-27	B.1.1.7
USA/PA-CDC-QDX23396171/2021	2021-03-27	B.1.1.7
USA/PA-CDC-QDX23396175/2021	2021-03-27	B.1.1.7
USA/PA-CDC-QDX23396177/2021	2021-03-27	B.1.1.7
USA/PA-CDC-QDX23396180/2021	2021-03-27	B.1.1.7
USA/PA-CDC-QDX23396183/2021	2021-03-27	B.1.1.7
USA/PA-CDC-QDX23430235/2021	2021-03-30	B.1.1.7
USA/PA-CDC-QDX23430239/2021	2021-03-29	B.1.1.7
USA/PA-CDC-QDX23430240/2021	2021-03-30	B.1.1.7
USA/PA-CDC-QDX23451722/2021	2021-03-29	B.1.1.7
USA/PA-CDC-QDX23451723/2021	2021-03-28	B.1.1.7
USA/PA-CDC-QDX23451725/2021	2021-03-29	B.1.1.7
USA/PA-CDC-QDX23451726/2021	2021-03-29	B.1.1.7
USA/PA-CDC-QDX23451727/2021	2021-03-30	B.1.1.7
USA/PA-CDC-QDX23451728/2021	2021-03-30	B.1.1.7
USA/PA-CDC-QDX23486243/2021	2021-03-29	B.1.1.7
USA/PA-CDC-QDX23486244/2021	2021-03-30	B.1.1.7
USA/PA-CDC-QDX23486249/2021	2021-03-30	B.1.1.7
USA/PA-CDC-QDX23486252/2021	2021-03-30	B.1.1.7
USA/PA-CDC-QDX23486256/2021	2021-04-01	B.1.1.7
USA/PA-CDC-QDX23486258/2021	2021-03-31	B.1.1.7
USA/PA-CDC-QDX23486260/2021	2021-04-02	B.1.1.7
USA/PA-CDC-QDX23486261/2021	2021-04-01	B.1.1.7
USA/PA-CDC-QDX23486264/2021	2021-04-01	B.1.1.7
USA/PA-CDC-QDX23571655/2021	2021-04-03	B.1.1.7
USA/PA-CDC-QDX23571658/2021	2021-04-04	B.1.1.7
USA/PA-CDC-QDX23571659/2021	2021-04-04	B.1.1.7
USA/PA-CDC-QDX23571855/2021	2021-03-31	B.1.1.7
USA/PA-CDC-QDX23571856/2021	2021-03-31	B.1.1.7
USA/PA-CDC-QDX23571857/2021	2021-03-31	B.1.1.7
USA/PA-CDC-QDX23571859/2021	2021-04-01	B.1.1.7
USA/PA-CDC-QDX23571860/2021	2021-04-01	B.1.1.7
USA/PA-CDC-QDX23571861/2021	2021-04-01	B.1.1.7
USA/PA-CDC-QDX23571862/2021	2021-04-01	B.1.1.7
USA/PA-CDC-QDX23571863/2021	2021-04-01	B.1.1.7
USA/PA-CDC-QDX23571866/2021	2021-04-01	B.1.1.7
USA/PA-CDC-QDX23571868/2021	2021-04-01	B.1.1.7
USA/PA-CDC-QDX23571869/2021	2021-04-01	B.1.1.7
USA/PA-CDC-QDX23571872/2021	2021-04-01	B.1.1.7
USA/PA-CDC-QDX23571880/2021	2021-04-01	B.1.1.7
USA/PA-CDC-QDX23571881/2021	2021-04-01	B.1.1.7
USA/PA-CDC-QDX23571883/2021	2021-04-01	B.1.1.7
USA/PA-CDC-QDX23571884/2021	2021-04-01	B.1.1.7
USA/PA-CDC-QDX23571887/2021	2021-04-01	B.1.1.7
USA/PA-CDC-QDX23571888/2021	2021-04-01	B.1.1.7
USA/PA-CDC-QDX23571889/2021	2021-04-01	B.1.1.7
USA/PA-CDC-QDX23571890/2021	2021-04-01	B.1.1.7
USA/PA-CDC-QDX23571891/2021	2021-04-01	B.1.1.7
USA/PA-CDC-QDX23571892/2021	2021-04-01	B.1.1.7
USA/PA-CDC-QDX23571893/2021	2021-04-01	B.1.1.7
USA/PA-CDC-QDX23571898/2021	2021-04-01	B.1.1.7
USA/PA-CDC-QDX23571901/2021	2021-04-01	B.1.1.7
USA/PA-CDC-QDX23571902/2021	2021-04-01	B.1.1.7
USA/PA-CDC-QDX23571903/2021	2021-04-01	B.1.1.7
USA/PA-CDC-QDX23571904/2021	2021-04-01	B.1.1.7
USA/PA-CDC-QDX23571905/2021	2021-04-01	B.1.1.7
USA/PA-CDC-QDX23571906/2021	2021-04-01	B.1.1.7
USA/PA-CDC-QDX23571909/2021	2021-04-01	B.1.1.7
USA/PA-CDC-QDX23571910/2021	2021-04-01	B.1.1.7
USA/PA-CDC-QDX23571917/2021	2021-04-01	B.1.1.7
USA/PA-CDC-QDX23571918/2021	2021-04-01	B.1.1.7
USA/PA-CDC-QDX23571919/2021	2021-04-01	B.1.1.7
USA/PA-CDC-QDX23571921/2021	2021-04-01	B.1.1.7
USA/PA-CDC-QDX23571924/2021	2021-04-01	B.1.1.7
USA/PA-CDC-QDX23571926/2021	2021-04-01	B.1.1.7
USA/PA-CDC-QDX23571927/2021	2021-04-01	B.1.1.7
USA/PA-CDC-QDX23571928/2021	2021-04-01	B.1.1.7
USA/PA-CDC-QDX23571932/2021	2021-04-01	B.1.1.7
USA/PA-CDC-QDX23571934/2021	2021-04-01	B.1.1.7
USA/PA-CDC-QDX23571935/2021	2021-04-01	B.1.1.7
USA/PA-CDC-QDX23571939/2021	2021-04-01	B.1.1.7
USA/PA-CDC-QDX23571940/2021	2021-04-01	B.1.1.7
USA/PA-CDC-QDX23571942/2021	2021-04-01	B.1.1.7
USA/PA-CDC-QDX23571943/2021	2021-04-01	B.1.1.7
USA/PA-CDC-QDX23571944/2021	2021-04-01	B.1.1.7
USA/PA-CDC-QDX23571945/2021	2021-04-01	B.1.1.7
USA/PA-CDC-QDX23571946/2021	2021-04-01	B.1.1.7
USA/PA-CDC-QDX23571948/2021	2021-04-01	B.1.1.7
USA/PA-CDC-QDX23571952/2021	2021-04-01	B.1.1.7
USA/PA-CDC-QDX23571953/2021	2021-04-01	B.1.1.7
USA/PA-CDC-QDX23571955/2021	2021-04-01	B.1.1.7
USA/PA-CDC-QDX23571956/2021	2021-04-01	B.1.1.7
USA/PA-CDC-QDX23571957/2021	2021-04-01	B.1.1.7
USA/PA-CDC-QDX23571960/2021	2021-04-01	B.1.1.7
USA/PA-CDC-QDX23571962/2021	2021-04-01	B.1.1.7
USA/PA-CDC-QDX23571964/2021	2021-04-01	B.1.1.7
USA/PA-CDC-QDX23571970/2021	2021-04-02	B.1.1.7
USA/PA-CDC-QDX23571971/2021	2021-04-02	B.1.1.7
USA/PA-CDC-QDX23571974/2021	2021-04-02	B.1.1.7
USA/PA-CDC-QDX23571977/2021	2021-04-02	B.1.1.7
USA/PA-CDC-QDX23571978/2021	2021-04-02	B.1.1.7
USA/PA-CDC-QDX23571981/2021	2021-04-02	B.1.1.7
USA/PA-CDC-QDX23571982/2021	2021-04-02	B.1.1.7
USA/PA-CDC-QDX23571983/2021	2021-04-02	B.1.1.7
USA/PA-CDC-QDX23571984/2021	2021-04-02	B.1.1.7
USA/PA-CDC-QDX23571985/2021	2021-04-02	B.1.1.7
USA/PA-CDC-QDX23571987/2021	2021-04-02	B.1.1.7
USA/PA-CDC-QDX23571988/2021	2021-04-02	B.1.1.7
USA/PA-CDC-QDX23571990/2021	2021-04-02	B.1.1.7
USA/PA-CDC-QDX23571995/2021	2021-04-02	B.1.1.7
USA/PA-CDC-QDX23571997/2021	2021-04-02	B.1.1.7
USA/PA-CDC-QDX23571998/2021	2021-04-02	B.1.1.7
USA/PA-CDC-QDX23571999/2021	2021-04-02	B.1.1.7
USA/PA-CDC-QDX23572001/2021	2021-04-02	B.1.1.7
USA/PA-CDC-QDX23572002/2021	2021-04-02	B.1.1.7
USA/PA-CDC-QDX23572003/2021	2021-04-02	B.1.1.7
USA/PA-CDC-QDX23572005/2021	2021-04-02	B.1.1.7
USA/PA-CDC-QDX23572006/2021	2021-04-02	B.1.1.7
USA/PA-CDC-QDX23572008/2021	2021-04-02	B.1.1.7
USA/PA-CDC-QDX23572009/2021	2021-04-02	B.1.1.7
USA/PA-CDC-QDX23572010/2021	2021-04-02	B.1.1.7
USA/PA-CDC-QDX23572011/2021	2021-04-02	B.1.1.7
USA/PA-CDC-QDX23572017/2021	2021-04-02	B.1.1.7
USA/PA-CDC-QDX23572020/2021	2021-04-02	B.1.1.7
USA/PA-CDC-QDX23572023/2021	2021-04-02	B.1.1.7
USA/PA-CDC-QDX23572024/2021	2021-04-02	B.1.1.7
USA/PA-CDC-QDX23572025/2021	2021-04-02	B.1.1.7
USA/PA-CDC-QDX23572027/2021	2021-04-02	B.1.1.7
USA/PA-CDC-QDX23572028/2021	2021-04-02	B.1.1.7
USA/PA-CDC-QDX23572031/2021	2021-04-02	B.1.1.7
USA/PA-CDC-QDX23572032/2021	2021-04-02	B.1.1.7
USA/PA-CDC-QDX23572033/2021	2021-04-02	B.1.1.7
USA/PA-CDC-QDX23572035/2021	2021-04-02	B.1.1.7
USA/PA-CDC-QDX23572036/2021	2021-04-02	B.1.1.7
USA/PA-CDC-QDX23572038/2021	2021-04-02	B.1.1.7
USA/PA-CDC-QDX23572039/2021	2021-04-02	B.1.1.7
USA/PA-CDC-QDX23572043/2021	2021-04-02	B.1.1.7
USA/PA-CDC-QDX23572044/2021	2021-04-02	B.1.1.7
USA/PA-CDC-QDX23572045/2021	2021-04-02	B.1.1.7
USA/PA-CDC-QDX23572046/2021	2021-04-02	B.1.1.7
USA/PA-CDC-QDX23572047/2021	2021-04-02	B.1.1.7
USA/PA-CDC-QDX23572048/2021	2021-04-02	B.1.1.7
USA/PA-CDC-QDX23572050/2021	2021-04-02	B.1.1.7
USA/PA-CDC-QDX23572051/2021	2021-04-02	B.1.1.7
USA/PA-CDC-QDX23572052/2021	2021-04-02	B.1.1.7
USA/PA-CDC-QDX23572054/2021	2021-04-02	B.1.1.7
USA/PA-CDC-QDX23572061/2021	2021-04-02	B.1.1.7
USA/PA-CDC-QDX23572063/2021	2021-04-02	B.1.1.7
USA/PA-CDC-QDX23572064/2021	2021-04-02	B.1.1.7
USA/PA-CDC-QDX23572065/2021	2021-04-02	B.1.1.7
USA/PA-CDC-QDX23572066/2021	2021-04-02	B.1.1.7
USA/PA-CDC-QDX23572068/2021	2021-04-02	B.1.1.7
USA/PA-CDC-QDX23572069/2021	2021-04-02	B.1.1.7
USA/PA-CDC-QDX23572070/2021	2021-04-02	B.1.1.7
USA/PA-CDC-QDX23572073/2021	2021-04-02	B.1.1.7
USA/PA-CDC-QDX23572079/2021	2021-04-02	B.1.1.7
USA/PA-CDC-QDX23572080/2021	2021-04-02	B.1.1.7
USA/PA-CDC-QDX23572082/2021	2021-04-02	B.1.1.7
USA/PA-CDC-QDX23572084/2021	2021-04-02	B.1.1.7
USA/PA-CDC-QDX23572085/2021	2021-04-02	B.1.1.7
USA/PA-CDC-QDX23572091/2021	2021-04-02	B.1.1.7
USA/PA-CDC-QDX23572092/2021	2021-04-02	B.1.1.7
USA/PA-CDC-QDX23572097/2021	2021-04-02	B.1.1.7
USA/PA-CDC-QDX23572098/2021	2021-04-02	B.1.1.7
USA/PA-CDC-QDX23572103/2021	2021-04-02	B.1.1.7
USA/PA-CDC-QDX23572105/2021	2021-04-02	B.1.1.7
USA/PA-CDC-QDX23572106/2021	2021-04-02	B.1.1.7
USA/PA-CDC-QDX23572108/2021	2021-04-02	B.1.1.7
USA/PA-CDC-QDX23572182/2021	2021-03-30	B.1.1.7
USA/PA-CDC-QDX23613679/2021	2021-04-03	B.1.1.7
USA/PA-CDC-QDX23613680/2021	2021-04-03	B.1.1.7
USA/PA-CDC-QDX23613682/2021	2021-04-03	B.1.1.7
USA/PA-CDC-QDX23613683/2021	2021-04-03	B.1.1.7
USA/PA-CDC-QDX23613684/2021	2021-04-03	B.1.1.7
USA/PA-CDC-QDX23613687/2021	2021-04-03	B.1.1.7
USA/PA-CDC-QDX23613688/2021	2021-04-03	B.1.1.7
USA/PA-CDC-QDX23613692/2021	2021-04-03	B.1.1.7
USA/PA-CDC-QDX23613695/2021	2021-04-03	B.1.1.7
USA/PA-CDC-QDX23613696/2021	2021-04-03	B.1.1.7
USA/PA-CDC-QDX23613697/2021	2021-04-03	B.1.1.7
USA/PA-CDC-QDX23613699/2021	2021-04-03	B.1.1.7
USA/PA-CDC-QDX23613700/2021	2021-04-03	B.1.1.7
USA/PA-CDC-QDX23613703/2021	2021-04-03	B.1.1.7
USA/PA-CDC-QDX23613704/2021	2021-04-03	B.1.1.7
USA/PA-CDC-QDX23613706/2021	2021-04-03	B.1.1.7
USA/PA-CDC-QDX23613707/2021	2021-04-03	B.1.1.7
USA/PA-CDC-QDX23613708/2021	2021-04-03	B.1.1.7
USA/PA-CDC-QDX23613709/2021	2021-04-03	B.1.1.7
USA/PA-CDC-QDX23613710/2021	2021-04-03	B.1.1.7
USA/PA-CDC-QDX23613711/2021	2021-04-03	B.1.1.7
USA/PA-CDC-QDX23613714/2021	2021-04-03	B.1.1.7
USA/PA-CDC-QDX23613715/2021	2021-04-03	B.1.1.7
USA/PA-CDC-QDX23613718/2021	2021-04-03	B.1.1.7
USA/PA-CDC-QDX23613719/2021	2021-04-03	B.1.1.7
USA/PA-CDC-QDX23613720/2021	2021-04-03	B.1.1.7
USA/PA-CDC-QDX23613723/2021	2021-04-03	B.1.1.7
USA/PA-CDC-QDX23613724/2021	2021-04-03	B.1.1.7
USA/PA-CDC-QDX23613728/2021	2021-04-03	B.1.1.7
USA/PA-CDC-QDX23613729/2021	2021-04-03	B.1.1.7
USA/PA-CDC-QDX23613730/2021	2021-04-03	B.1.1.7
USA/PA-CDC-QDX23613731/2021	2021-04-03	B.1.1.7
USA/PA-CDC-QDX23613733/2021	2021-04-03	B.1.1.7
USA/PA-CDC-QDX23613735/2021	2021-04-03	B.1.1.7
USA/PA-CDC-QDX23613737/2021	2021-04-03	B.1.1.7
USA/PA-CDC-QDX23613739/2021	2021-04-03	B.1.1.7
USA/PA-CDC-QDX23613740/2021	2021-04-03	B.1.1.7
USA/PA-CDC-QDX23613741/2021	2021-04-03	B.1.1.7
USA/PA-CDC-QDX23613742/2021	2021-04-03	B.1.1.7
USA/PA-CDC-QDX23613745/2021	2021-04-03	B.1.1.7
USA/PA-CDC-QDX23613746/2021	2021-04-03	B.1.1.7
USA/PA-CDC-QDX23613747/2021	2021-04-03	B.1.1.7
USA/PA-CDC-QDX23613748/2021	2021-04-03	B.1.1.7
USA/PA-CDC-QDX23613749/2021	2021-04-03	B.1.1.7
USA/PA-CDC-QDX23613752/2021	2021-04-03	B.1.1.7
USA/PA-CDC-QDX23613757/2021	2021-04-03	B.1.1.7
USA/PA-CDC-QDX23613759/2021	2021-04-02	B.1.1.7
USA/PA-CDC-QDX23613761/2021	2021-04-03	B.1.1.7
USA/PA-CDC-QDX23613762/2021	2021-04-03	B.1.1.7
USA/PA-CDC-QDX23613764/2021	2021-04-03	B.1.1.7
USA/PA-CDC-QDX23613766/2021	2021-04-03	B.1.1.7
USA/PA-CDC-QDX23613770/2021	2021-04-03	B.1.1.7
USA/PA-CDC-QDX23613774/2021	2021-04-03	B.1.1.7
USA/PA-CDC-QDX23613775/2021	2021-04-03	B.1.1.7
USA/PA-CDC-QDX23613778/2021	2021-04-03	B.1.1.7
USA/PA-CDC-QDX23613779/2021	2021-04-03	B.1.1.7
USA/PA-CDC-QDX23613780/2021	2021-04-03	B.1.1.7
USA/PA-CDC-QDX23613781/2021	2021-04-03	B.1.1.7
USA/PA-CDC-QDX23613782/2021	2021-04-03	B.1.1.7
USA/PA-CDC-QDX23613784/2021	2021-04-03	B.1.1.7
USA/PA-CDC-QDX23613785/2021	2021-04-03	B.1.1.7
USA/PA-CDC-QDX23613786/2021	2021-04-03	B.1.1.7
USA/PA-CDC-QDX23613791/2021	2021-04-04	B.1.1.7
USA/PA-CDC-QDX23613794/2021	2021-04-04	B.1.1.7
USA/PA-CDC-QDX23613796/2021	2021-04-04	B.1.1.7
USA/PA-CDC-QDX23613797/2021	2021-04-04	B.1.1.7
USA/PA-CDC-QDX23613805/2021	2021-04-04	B.1.1.7
USA/PA-CDC-QDX23613807/2021	2021-04-04	B.1.1.7
USA/PA-CDC-QDX23613808/2021	2021-04-04	B.1.1.7
USA/PA-CDC-QDX23613809/2021	2021-04-04	B.1.1.7
USA/PA-CDC-QDX23613811/2021	2021-04-04	B.1.1.7
USA/PA-CDC-QDX23613814/2021	2021-04-04	B.1.1.7
USA/PA-CDC-QDX23613815/2021	2021-04-04	B.1.1.7
USA/PA-CDC-QDX23613819/2021	2021-04-04	B.1.1.7
USA/PA-CDC-QDX23613820/2021	2021-04-04	B.1.1.7
USA/PA-CDC-QDX23613821/2021	2021-04-04	B.1.1.7
USA/PA-CDC-QDX23613822/2021	2021-04-04	B.1.1.7
USA/PA-CDC-QDX23613823/2021	2021-04-04	B.1.1.7
USA/PA-CDC-QDX23613825/2021	2021-04-04	B.1.1.7
USA/PA-CDC-QDX23613827/2021	2021-04-04	B.1.1.7
USA/PA-CDC-QDX23613828/2021	2021-04-04	B.1.1.7
USA/PA-CDC-QDX23613830/2021	2021-04-04	B.1.1.7
USA/PA-CDC-QDX23613831/2021	2021-04-04	B.1.1.7
USA/PA-CDC-QDX23613832/2021	2021-04-04	B.1.1.7
USA/PA-CDC-QDX23613833/2021	2021-04-04	B.1.1.7
USA/PA-CDC-QDX23613834/2021	2021-04-04	B.1.1.7
USA/PA-CDC-QDX23613835/2021	2021-04-04	B.1.1.7
USA/PA-CDC-QDX23613836/2021	2021-04-04	B.1.1.7
USA/PA-CDC-QDX23613839/2021	2021-04-04	B.1.1.7
USA/PA-CDC-QDX23613840/2021	2021-04-04	B.1.1.7
USA/PA-CDC-QDX23613868/2021	2021-03-30	B.1.1.7
USA/PA-CDC-QDX23613869/2021	2021-03-29	B.1.1.7
USA/PA-CDC-QDX23613870/2021	2021-03-31	B.1.1.7
USA/PA-CDC-QDX23613871/2021	2021-03-31	B.1.1.7
USA/PA-CDC-QDX23613874/2021	2021-03-31	B.1.1.7
USA/PA-CDC-QDX23613875/2021	2021-03-31	B.1.1.7
USA/PA-CDC-QDX23613877/2021	2021-03-31	B.1.1.7
USA/PA-CDC-QDX23613880/2021	2021-04-03	B.1.1.7
USA/PA-CDC-QDX23678114/2021	2021-04-05	B.1.1.7
USA/PA-CDC-QDX23678115/2021	2021-04-04	B.1.1.7
USA/PA-CDC-QDX23678136/2021	2021-04-06	B.1.1.7
USA/PA-CDC-QDX23678137/2021	2021-04-06	B.1.1.7
USA/PA-CDC-QDX23678140/2021	2021-04-06	B.1.1.7
USA/PA-CDC-QDX23678150/2021	2021-04-06	B.1.1.7
USA/PA-CDC-QDX23678152/2021	2021-04-06	B.1.1.7
USA/PA-CDC-QDX23678153/2021	2021-04-06	B.1.1.7
USA/PA-CDC-QDX23678154/2021	2021-04-06	B.1.1.7
USA/PA-CDC-QDX23678156/2021	2021-04-06	B.1.1.7
USA/PA-CDC-QDX23678157/2021	2021-04-06	B.1.1.7
USA/PA-CDC-QDX23678158/2021	2021-04-06	B.1.1.7
USA/PA-CDC-QDX23678159/2021	2021-04-06	B.1.1.7
USA/PA-CDC-QDX23678160/2021	2021-04-06	B.1.1.7
USA/PA-CDC-QDX23678161/2021	2021-04-06	B.1.1.7
USA/PA-CDC-QDX23678162/2021	2021-04-06	B.1.1.7
USA/PA-CDC-QDX23678163/2021	2021-04-06	B.1.1.7
USA/PA-CDC-QDX23678165/2021	2021-04-06	B.1.1.7
USA/PA-CDC-QDX23678168/2021	2021-04-06	B.1.1.7
USA/PA-CDC-QDX23718458/2021	2021-04-05	B.1.1.7
USA/PA-CDC-QDX23718459/2021	2021-04-03	B.1.1.7
USA/PA-CDC-QDX23718461/2021	2021-04-03	B.1.1.7
USA/PA-CDC-QDX23718462/2021	2021-04-03	B.1.1.7
USA/PA-CDC-QDX23718463/2021	2021-04-03	B.1.1.7
USA/PA-CDC-QDX23718469/2021	2021-04-05	B.1.1.7
USA/PA-CDC-QDX23718472/2021	2021-04-02	B.1.1.7
USA/PA-CDC-QDX23718477/2021	2021-04-05	B.1.1.7
USA/PA-CDC-QDX23718481/2021	2021-04-06	B.1.1.7
USA/PA-CDC-QDX23718486/2021	2021-04-06	B.1.1.7
USA/PA-CDC-QDX23718487/2021	2021-04-06	B.1.1.7
USA/PA-CDC-QDX23718489/2021	2021-04-07	B.1.1.7
USA/PA-CDC-QDX23718491/2021	2021-04-07	B.1.1.7
USA/PA-CDC-QDX23718495/2021	2021-04-06	B.1.1.7
USA/PA-CDC-QDX23718496/2021	2021-04-07	B.1.1.7
USA/PA-CDC-QDX23718497/2021	2021-04-07	B.1.1.7
USA/PA-CDC-QDX23718500/2021	2021-04-06	B.1.1.7
USA/PA-CDC-QDX23718506/2021	2021-04-08	B.1.1.7
USA/PA-CDC-QDX23760107/2021	2021-04-08	B.1.1.7
USA/PA-CDC-QDX23760108/2021	2021-04-08	B.1.1.7
USA/PA-CDC-QDX23760111/2021	2021-04-08	B.1.1.7
USA/PA-CDC-QDX23760112/2021	2021-04-08	B.1.1.7
USA/PA-CDC-QDX23760113/2021	2021-04-08	B.1.1.7
USA/PA-CDC-QDX23760116/2021	2021-04-08	B.1.1.7
USA/PA-CDC-QDX23760117/2021	2021-04-08	B.1.1.7
USA/PA-CDC-QDX23760119/2021	2021-04-08	B.1.1.7
USA/PA-CDC-QDX23760122/2021	2021-04-08	B.1.1.7
USA/PA-CDC-QDX23760124/2021	2021-04-08	B.1.1.7
USA/PA-CDC-QDX23760127/2021	2021-04-08	B.1.1.7
USA/PA-CDC-QDX23760130/2021	2021-04-08	B.1.1.7
USA/PA-CDC-QDX23760134/2021	2021-04-08	B.1.1.7
USA/PA-CDC-QDX23760135/2021	2021-04-08	B.1.1.7
USA/PA-CDC-QDX23760137/2021	2021-04-08	B.1.1.7
USA/PA-CDC-QDX23760138/2021	2021-04-08	B.1.1.7
USA/PA-CDC-QDX23760139/2021	2021-04-08	B.1.1.7
USA/PA-CDC-QDX23760140/2021	2021-04-08	B.1.1.7
USA/PA-CDC-QDX23760142/2021	2021-04-08	B.1.1.7
USA/PA-CDC-QDX23760146/2021	2021-04-08	B.1.1.7
USA/PA-CDC-QDX23760147/2021	2021-04-08	B.1.1.7
USA/PA-CDC-QDX23760150/2021	2021-04-08	B.1.1.7
USA/PA-CDC-QDX23760153/2021	2021-04-09	B.1.1.7
USA/PA-CDC-QDX23760155/2021	2021-04-09	B.1.1.7
USA/PA-CDC-QDX23760156/2021	2021-04-09	B.1.1.7
USA/PA-CDC-QDX23760158/2021	2021-04-09	B.1.1.7
USA/PA-CDC-QDX23760160/2021	2021-04-09	B.1.1.7
USA/PA-CDC-QDX23760162/2021	2021-04-09	B.1.1.7
USA/PA-CDC-QDX23760163/2021	2021-04-09	B.1.1.7
USA/PA-CDC-QDX23760166/2021	2021-04-09	B.1.1.7
USA/PA-CDC-QDX23760168/2021	2021-04-09	B.1.1.7
USA/PA-CDC-QDX23760170/2021	2021-04-09	B.1.1.7
USA/PA-CDC-QDX23760171/2021	2021-04-09	B.1.1.7
USA/PA-CDC-QDX23760172/2021	2021-04-09	B.1.1.7
USA/PA-CDC-QDX23760174/2021	2021-04-09	B.1.1.7
USA/PA-CDC-QDX23760175/2021	2021-04-09	B.1.1.7
USA/PA-CDC-QDX23760176/2021	2021-04-09	B.1.1.7
USA/PA-CDC-QDX23760177/2021	2021-04-09	B.1.1.7
USA/PA-CDC-QDX23760179/2021	2021-04-09	B.1.1.7
USA/PA-CDC-QDX23760180/2021	2021-04-09	B.1.1.7
USA/PA-CDC-QDX23760181/2021	2021-04-09	B.1.1.7
USA/PA-CDC-QDX23760184/2021	2021-04-09	B.1.1.7
USA/PA-CDC-QDX23760185/2021	2021-04-09	B.1.1.7
USA/PA-CDC-QDX23760186/2021	2021-04-09	B.1.1.7
USA/PA-CDC-QDX23760187/2021	2021-04-09	B.1.1.7
USA/PA-CDC-QDX23760194/2021	2021-04-09	B.1.1.7
USA/PA-CDC-QDX23760196/2021	2021-04-09	B.1.1.7
USA/PA-CDC-QDX23760198/2021	2021-04-09	B.1.1.7
USA/PA-CDC-QDX23760199/2021	2021-04-09	B.1.1.7
USA/PA-CDC-QDX23760201/2021	2021-04-09	B.1.1.7
USA/PA-CDC-QDX23760204/2021	2021-04-09	B.1.1.7
USA/PA-CDC-QDX23760205/2021	2021-04-09	B.1.1.7
USA/PA-CDC-QDX23760209/2021	2021-04-09	B.1.1.7
USA/PA-CDC-QDX23760210/2021	2021-04-09	B.1.1.7
USA/PA-CDC-QDX23760211/2021	2021-04-09	B.1.1.7
USA/PA-CDC-QDX23760212/2021	2021-04-09	B.1.1.7
USA/PA-CDC-QDX23760213/2021	2021-04-10	B.1.1.7
USA/PA-CDC-QDX23760214/2021	2021-04-09	B.1.1.7
USA/PA-CDC-QDX23760217/2021	2021-04-09	B.1.1.7
USA/PA-CDC-QDX23760220/2021	2021-04-09	B.1.1.7
USA/PA-CDC-QDX23760223/2021	2021-04-09	B.1.1.7
USA/PA-CDC-QDX23760224/2021	2021-04-09	B.1.1.7
USA/PA-CDC-QDX23760226/2021	2021-04-09	B.1.1.7
USA/PA-CDC-QDX23760228/2021	2021-04-09	B.1.1.7
USA/PA-CDC-QDX23760230/2021	2021-04-09	B.1.1.7
USA/PA-CDC-QDX23760233/2021	2021-04-09	B.1.1.7
USA/PA-CDC-QDX23760234/2021	2021-04-09	B.1.1.7
USA/PA-CDC-QDX23760235/2021	2021-04-09	B.1.1.7
USA/PA-CDC-QDX23760236/2021	2021-04-09	B.1.1.7
USA/PA-CDC-QDX23760237/2021	2021-04-09	B.1.1.7
USA/PA-CDC-QDX23760239/2021	2021-04-09	B.1.1.7
USA/PA-CDC-QDX23760242/2021	2021-04-09	B.1.1.7
USA/PA-CDC-QDX23760247/2021	2021-04-09	B.1.1.7
USA/PA-CDC-QDX23760248/2021	2021-04-09	B.1.1.7
USA/PA-CDC-QDX23760249/2021	2021-04-09	B.1.1.7
USA/PA-CDC-QDX23760254/2021	2021-04-09	B.1.1.7
USA/PA-CDC-QDX23760257/2021	2021-04-09	B.1.1.7
USA/PA-CDC-QDX23760258/2021	2021-04-09	B.1.1.7
USA/PA-CDC-QDX23760259/2021	2021-04-09	B.1.1.7
USA/PA-CDC-QDX23760260/2021	2021-04-09	B.1.1.7
USA/PA-CDC-QDX23760261/2021	2021-04-09	B.1.1.7
USA/PA-CDC-QDX23760262/2021	2021-04-09	B.1.1.7
USA/PA-CDC-QDX23760263/2021	2021-04-09	B.1.1.7
USA/PA-CDC-QDX23760264/2021	2021-04-09	B.1.1.7
USA/PA-CDC-QDX23760266/2021	2021-04-09	B.1.1.7
USA/PA-CDC-QDX23760515/2021	2021-04-05	B.1.1.7
USA/PA-CDC-QDX23760516/2021	2021-04-05	B.1.1.7
USA/PA-CDC-QDX23760523/2021	2021-04-05	B.1.1.7
USA/PA-CDC-QDX23760526/2021	2021-04-05	B.1.1.7
USA/PA-CDC-QDX23760527/2021	2021-04-05	B.1.1.7
USA/PA-CDC-QDX23760533/2021	2021-04-03	B.1.1.7
USA/PA-CDC-QDX23760536/2021	2021-04-05	B.1.1.7
USA/PA-CDC-QDX23760537/2021	2021-04-05	B.1.1.7
USA/PA-CDC-QDX23760546/2021	2021-04-05	B.1.1.7
USA/PA-CDC-QDX23760547/2021	2021-04-05	B.1.1.7
USA/PA-CDC-QDX23760548/2021	2021-04-05	B.1.1.7
USA/PA-CDC-QDX23760549/2021	2021-04-05	B.1.1.7
USA/PA-CDC-QDX23760556/2021	2021-04-05	B.1.1.7
USA/PA-CDC-QDX23760557/2021	2021-04-05	B.1.1.7
USA/PA-CDC-QDX23760558/2021	2021-04-05	B.1.1.7
USA/PA-CDC-QDX23760559/2021	2021-04-05	B.1.1.7
USA/PA-CDC-QDX23760574/2021	2021-04-07	B.1.1.7
USA/PA-CDC-QDX23760576/2021	2021-04-07	B.1.1.7
USA/PA-CDC-QDX23760582/2021	2021-04-07	B.1.1.7
USA/PA-CDC-QDX23760583/2021	2021-04-07	B.1.1.7
USA/PA-CDC-QDX23760584/2021	2021-04-07	B.1.1.7
USA/PA-CDC-QDX23760586/2021	2021-04-07	B.1.1.7
USA/PA-CDC-QDX23760587/2021	2021-04-07	B.1.1.7
USA/PA-CDC-QDX23760590/2021	2021-04-07	B.1.1.7
USA/PA-CDC-QDX23760592/2021	2021-04-07	B.1.1.7
USA/PA-CDC-QDX23760593/2021	2021-04-07	B.1.1.7
USA/PA-CDC-QDX23760595/2021	2021-04-08	B.1.1.7
USA/PA-CDC-QDX23760596/2021	2021-04-08	B.1.1.7
USA/PA-CDC-QDX23760597/2021	2021-04-08	B.1.1.7
USA/PA-CDC-QDX23760598/2021	2021-04-08	B.1.1.7
USA/PA-CDC-QDX23760599/2021	2021-04-08	B.1.1.7
USA/PA-CDC-QDX23760601/2021	2021-04-08	B.1.1.7
USA/PA-CDC-QDX23760603/2021	2021-04-08	B.1.1.7
USA/PA-CDC-QDX23760604/2021	2021-04-08	B.1.1.7
USA/PA-CDC-QDX23760605/2021	2021-04-08	B.1.1.7
USA/PA-CDC-QDX23760606/2021	2021-04-08	B.1.1.7
USA/PA-CDC-QDX23760607/2021	2021-04-08	B.1.1.7
USA/PA-CDC-QDX23760608/2021	2021-04-08	B.1.1.7
USA/PA-CDC-QDX23760610/2021	2021-04-08	B.1.1.7
USA/PA-CDC-QDX23760611/2021	2021-04-08	B.1.1.7
USA/PA-CDC-QDX23760612/2021	2021-04-07	B.1.1.7
USA/PA-CDC-QDX23760613/2021	2021-04-08	B.1.1.7
USA/PA-CDC-QDX23760617/2021	2021-04-09	B.1.1.7
USA/PA-CDC-QDX23760618/2021	2021-04-09	B.1.1.7
USA/PA-CDC-QDX23760619/2021	2021-04-09	B.1.1.7
USA/PA-CDC-QDX23760620/2021	2021-04-09	B.1.1.7
USA/PA-CDC-QDX23761713/2021	2021-04-06	B.1.1.7
USA/PA-CDC-QDX23804046/2021	2021-04-05	B.1.1.7
USA/PA-CDC-QDX23804047/2021	2021-04-03	B.1.1.7
USA/PA-CDC-QDX23804048/2021	2021-04-05	B.1.1.7
USA/PA-CDC-QDX23804052/2021	2021-04-05	B.1.1.7
USA/PA-CDC-QDX23804053/2021	2021-04-05	B.1.1.7
USA/PA-CDC-QDX23804054/2021	2021-04-05	B.1.1.7
USA/PA-CDC-QDX23804055/2021	2021-04-05	B.1.1.7
USA/PA-CDC-QDX23804058/2021	2021-04-05	B.1.1.7
USA/PA-CDC-QDX23804059/2021	2021-04-05	B.1.1.7
USA/PA-CDC-QDX23804060/2021	2021-04-06	B.1.1.7
USA/PA-CDC-QDX23804061/2021	2021-04-06	B.1.1.7
USA/PA-CDC-QDX23804062/2021	2021-04-07	B.1.1.7
USA/PA-CDC-QDX23804064/2021	2021-04-07	B.1.1.7
USA/PA-CDC-QDX23804065/2021	2021-04-07	B.1.1.7
USA/PA-CDC-QDX23804066/2021	2021-04-06	B.1.1.7
USA/PA-CDC-QDX23804067/2021	2021-04-06	B.1.1.7
USA/PA-CDC-QDX23804068/2021	2021-04-07	B.1.1.7
USA/PA-CDC-QDX23804071/2021	2021-04-07	B.1.1.7
USA/PA-CDC-QDX23804072/2021	2021-04-07	B.1.1.7
USA/PA-CDC-QDX23804075/2021	2021-04-07	B.1.1.7
USA/PA-CDC-QDX23804076/2021	2021-04-08	B.1.1.7
USA/PA-CDC-QDX23804077/2021	2021-04-08	B.1.1.7
USA/PA-CDC-QDX23804078/2021	2021-04-08	B.1.1.7
USA/PA-CDC-QDX23804079/2021	2021-04-08	B.1.1.7
USA/PA-CDC-QDX23804081/2021	2021-04-08	B.1.1.7
USA/PA-CDC-QDX23804083/2021	2021-04-08	B.1.1.7
USA/PA-CDC-QDX23804087/2021	2021-04-09	B.1.1.7
USA/PA-CDC-QDX23804090/2021	2021-04-09	B.1.1.7
USA/PA-CDC-QDX23804091/2021	2021-04-09	B.1.1.7
USA/PA-CDC-QDX23804092/2021	2021-04-09	B.1.1.7
USA/PA-CDC-QDX23804093/2021	2021-04-09	B.1.1.7
USA/PA-CDC-QDX23804095/2021	2021-04-09	B.1.1.7
USA/PA-CDC-QDX23804096/2021	2021-04-09	B.1.1.7
USA/PA-CDC-QDX23804097/2021	2021-04-09	B.1.1.7
USA/PA-CDC-QDX23804098/2021	2021-04-08	B.1.1.7
USA/PA-CDC-QDX23804103/2021	2021-04-08	B.1.1.7
USA/PA-CDC-QDX23804104/2021	2021-04-09	B.1.1.7
USA/PA-CDC-QDX23804108/2021	2021-04-09	B.1.1.7
USA/PA-CDC-QDX23804109/2021	2021-04-09	B.1.1.7
USA/PA-CDC-QDX23804111/2021	2021-04-08	B.1.1.7
USA/PA-CDC-QDX23804113/2021	2021-04-09	B.1.1.7
USA/PA-CDC-QDX23804114/2021	2021-04-09	B.1.1.7
USA/PA-CDC-QDX23804117/2021	2021-04-09	B.1.1.7
USA/PA-CDC-QDX23804118/2021	2021-04-09	B.1.1.7
USA/PA-CDC-QDX23804120/2021	2021-04-09	B.1.1.7
USA/PA-CDC-QDX23804121/2021	2021-04-07	B.1.1.7
USA/PA-CDC-QDX23804122/2021	2021-04-08	B.1.1.7
USA/PA-CDC-QDX23804123/2021	2021-04-09	B.1.1.7
USA/PA-CDC-QDX23804124/2021	2021-04-09	B.1.1.7
USA/PA-CDC-QDX23804125/2021	2021-04-09	B.1.1.7
USA/PA-CDC-QDX23804126/2021	2021-04-09	B.1.1.7
USA/PA-CDC-QDX23804127/2021	2021-04-09	B.1.1.7
USA/PA-CDC-QDX23804129/2021	2021-04-09	B.1.1.7
USA/PA-CDC-QDX23804130/2021	2021-04-09	B.1.1.7
USA/PA-CDC-QDX23804132/2021	2021-04-10	B.1.1.7
USA/PA-CDC-QDX23804133/2021	2021-04-10	B.1.1.7
USA/PA-CDC-QDX23804138/2021	2021-04-10	B.1.1.7
USA/PA-CDC-QDX23804139/2021	2021-04-10	B.1.1.7
USA/PA-CDC-QDX23804140/2021	2021-04-08	B.1.1.7
USA/PA-CDC-QDX23804142/2021	2021-04-10	B.1.1.7
USA/PA-CDC-QDX23849186/2021	2021-04-09	B.1.1.7
USA/PA-CDC-QDX23849189/2021	2021-04-11	B.1.1.7
USA/PA-CDC-QDX23849190/2021	2021-04-10	B.1.1.7
USA/PA-CDC-QDX23849191/2021	2021-04-10	B.1.1.7
USA/PA-CDC-QDX23849193/2021	2021-04-11	B.1.1.7
USA/PA-CDC-QDX23849195/2021	2021-04-12	B.1.1.7
USA/PA-CDC-QDX23849196/2021	2021-04-11	B.1.1.7
USA/PA-CDC-QDX23849197/2021	2021-04-12	B.1.1.7
USA/PA-CDC-QDX23849198/2021	2021-04-12	B.1.1.7
USA/PA-CDC-QDX23849199/2021	2021-04-10	B.1.1.7
USA/PA-CDC-QDX23849200/2021	2021-04-11	B.1.1.7
USA/PA-CDC-QDX23849202/2021	2021-04-10	B.1.1.7
USA/PA-CDC-QDX23849205/2021	2021-04-12	B.1.1.7
USA/PA-CDC-QDX23849209/2021	2021-04-12	B.1.1.7
USA/PA-CDC-QDX23849215/2021	2021-04-10	B.1.1.7
USA/PA-CDC-QDX23849216/2021	2021-04-10	B.1.1.7
USA/PA-CDC-QDX23849217/2021	2021-04-10	B.1.1.7
USA/PA-CDC-QDX23849218/2021	2021-04-10	B.1.1.7
USA/PA-CDC-QDX23849220/2021	2021-04-10	B.1.1.7
USA/PA-CDC-QDX23849221/2021	2021-04-10	B.1.1.7
USA/PA-CDC-QDX23849222/2021	2021-04-10	B.1.1.7
USA/PA-CDC-QDX23849223/2021	2021-04-10	B.1.1.7
USA/PA-CDC-QDX23849224/2021	2021-04-10	B.1.1.7
USA/PA-CDC-QDX23849226/2021	2021-04-10	B.1.1.7
USA/PA-CDC-QDX23849227/2021	2021-04-10	B.1.1.7
USA/PA-CDC-QDX23849228/2021	2021-04-10	B.1.1.7
USA/PA-CDC-QDX23849230/2021	2021-04-10	B.1.1.7
USA/PA-CDC-QDX23849231/2021	2021-04-10	B.1.1.7
USA/PA-CDC-QDX23849232/2021	2021-04-10	B.1.1.7
USA/PA-CDC-QDX23849234/2021	2021-04-10	B.1.1.7
USA/PA-CDC-QDX23849236/2021	2021-04-10	B.1.1.7
USA/PA-CDC-QDX23849238/2021	2021-04-10	B.1.1.7
USA/PA-CDC-QDX23849241/2021	2021-04-11	B.1.1.7
USA/PA-CDC-QDX23849242/2021	2021-04-11	B.1.1.7
USA/PA-CDC-QDX23849246/2021	2021-04-11	B.1.1.7
USA/PA-CDC-QDX23849248/2021	2021-04-11	B.1.1.7
USA/PA-CDC-QDX23849251/2021	2021-04-11	B.1.1.7
USA/PA-CDC-QDX23849253/2021	2021-04-11	B.1.1.7
USA/PA-CDC-QDX23849255/2021	2021-04-11	B.1.1.7
USA/PA-CDC-QDX23849258/2021	2021-04-11	B.1.1.7
USA/PA-CDC-QDX23849260/2021	2021-04-11	B.1.1.7
USA/PA-CDC-QDX23849261/2021	2021-04-11	B.1.1.7
USA/PA-CDC-QDX23849262/2021	2021-04-11	B.1.1.7
USA/PA-CDC-QDX23849263/2021	2021-04-11	B.1.1.7
USA/PA-CDC-QDX23849266/2021	2021-04-11	B.1.1.7
USA/PA-CDC-QDX23849267/2021	2021-04-11	B.1.1.7
USA/PA-CDC-QDX23849268/2021	2021-04-11	B.1.1.7
USA/PA-CDC-QDX23849269/2021	2021-04-11	B.1.1.7
USA/PA-CDC-QDX23849270/2021	2021-04-11	B.1.1.7
USA/PA-CDC-QDX23849272/2021	2021-04-11	B.1.1.7
USA/PA-CDC-QDX23849273/2021	2021-04-11	B.1.1.7
USA/PA-CDC-QDX23849274/2021	2021-04-11	B.1.1.7
USA/PA-CDC-QDX23849279/2021	2021-04-11	B.1.1.7
USA/PA-CDC-QDX23849280/2021	2021-04-11	B.1.1.7
USA/PA-CDC-QDX23849282/2021	2021-04-11	B.1.1.7
USA/PA-CDC-QDX23849283/2021	2021-04-11	B.1.1.7
USA/PA-CDC-QDX23849284/2021	2021-04-11	B.1.1.7
USA/PA-CDC-QDX23849285/2021	2021-04-11	B.1.1.7
USA/PA-CDC-QDX23849287/2021	2021-04-11	B.1.1.7
USA/PA-CDC-QDX23849288/2021	2021-04-11	B.1.1.7
USA/PA-CDC-QDX23849289/2021	2021-04-11	B.1.1.7
USA/PA-CDC-QDX23849290/2021	2021-04-11	B.1.1.7
USA/PA-CDC-QDX23849291/2021	2021-04-11	B.1.1.7
USA/PA-CDC-QDX23849293/2021	2021-04-11	B.1.1.7
[truncated: 1,909 more rows]
